# Supplementary material for: Parental thermal environment controls the offspring phenotype in Brook charr (Salvelinus fontinalis): insights from a transcriptomic study
Source: G3 (Bethesda). 2024 Mar 13;14(5):jkae051. doi: 10.1093/g3journal/jkae051 (PMC11075542; doi:10.1093/g3journal/jkae051)
Supplement: jkae051_Supplementary_Data [file jkae051_supplementary_data.zip › Table_S1_G3-2023-404778.xlsx]

## Sheet: Sheet1
gene_id	transcript_id	product	baseMean	log2FoldChange	lfcSE	stat	pvalue	padj
aatkb	XM_038990893.1	apoptosis-associated tyrosine kinase b	840,901850049864	-0,447435213434908	0,156185412213387	-2,86476955238049	0,00417312814583583	0,0217649537889623
abca2	XM_038998467.1	ATP-binding cassette sub-family A member 2	1755,81248676165	-0,422544173766668	0,0818628062231289	-5,16161359793803	2,4483024752555e-07	1,41178882443712e-05
abca5	XM_038992100.1	ATP-binding cassette, sub-family A (ABC1), member 5	329,227570455405	-0,887599936467288	0,199894357392175	-4,44034513053261	8,98147203929492e-06	0,000201967685036609
abca7	XM_039001391.1	ATP-binding cassette, sub-family A (ABC1), member 7	1595,73304596625	-0,24092936165419	0,0758860502410431	-3,17488340596073	0,00149896717956903	0,0100267541644167
abcd1	XM_039007818.1	ATP-binding cassette, sub-family D (ALD), member 1	314,284075145351	-0,321528163690625	0,100766918594838	-3,19081071619764	0,00141874195501223	0,00963203060768949
abce1	XM_038981682.1	ATP-binding cassette sub-family E member 1	6811,28847377177	0,124364802552527	0,0484458308063502	2,56708989158724	0,0102556022338805	0,0430320174687168
abcg4a	XM_039005991.1	ATP-binding cassette sub-family G member 4	3536,18732863915	-0,10991863818315	0,0403678573333309	-2,7229247585651	0,00647067929921572	0,030429245368424
abhd10a	NA	NA	1317,79895205923	0,143095720639914	0,0422779551811655	3,38464147631394	0,000712712794838134	0,00577300582937203
abhd10b	XM_038972925.1	abhydrolase domain containing 10, depalmitoylase b	709,747370852774	0,117995890229575	0,0465519239304388	2,5347156522659	0,0112538634152728	0,0461363587876319
abhd12	XM_038960450.1	abhydrolase domain containing 12, lysophospholipase, transcript variant X1	1643,53324607201	0,170315776171495	0,0401700832564387	4,23986614825339	2,23653108423696e-05	0,00040987715247483
abhd16a	XM_038994510.1	abhydrolase domain containing 16A, phospholipase, transcript variant X1	2824,86744249371	0,105722953833587	0,0311566274652514	3,39327335577315	0,000690626825022754	0,0056373947048455
abhd8b	XM_039001767.1	abhydrolase domain containing 8b	177,653902553709	-0,306609665930182	0,103900132416155	-2,9510036108723	0,0031674321412525	0,0176800713552206
abitram	XM_038972140.1	protein Abitram	591,636538082197	0,194658362402784	0,0546134030920872	3,56429651663637	0,000364833347927023	0,00346543371030152
ablim2	XM_038975964.1	actin binding LIM protein family, member 2	810,888306930342	-0,234633440489661	0,0636787795332193	-3,68464097788274	0,00022902523515737	0,00244186923584702
ablim3	XM_038988511.1	actin binding LIM protein family, member 3	1118,94415097565	-0,208128412835858	0,0594192990535397	-3,50270730471465	0,000460555244453693	0,00414418839759674
acaa2	XM_038984540.1	3-ketoacyl-CoA thiolase, mitochondrial	750,839112349963	0,211191081806071	0,062763504060849	3,36487079499771	0,000765795104961393	0,00610237125742064
acad11	XM_038972570.1	acyl-CoA dehydrogenase family, member 11	316,636489152637	0,231766993029322	0,0690187247271256	3,35803064959028	0,000784999084308401	0,00621124247890788
acad9	XM_038985647.1	acyl-CoA dehydrogenase family, member 9	2160,93176551329	0,123162350775404	0,04064484146725	3,03020866435519	0,00244384833161987	0,0144920925538741
acat1	XM_039005493.1	acetyl-CoA acetyltransferase, mitochondrial	2691,16258425238	0,120585374908743	0,0354965480776492	3,39710144899049	0,000681037136295224	0,0055799864421795
acat2	XM_038962384.1	acetyl-CoA acetyltransferase, cytosolic	5003,00916343237	0,135183297211506	0,0524203614131157	2,57883184257639	0,00991350316032653	0,0419697377067318
acbd6	XM_038999487.1	acyl-CoA-binding domain-containing protein 6 isoform X1	955,097933857572	0,152815506916391	0,0396714039935281	3,85203172898346	0,000117141839916997	0,0014603845576305
acer3	XM_039005498.1	alkaline ceramidase 3 isoform X1	167,013084719102	-0,339458454073734	0,122284822986568	-2,77596553507723	0,00550380424193017	0,0269531603966834
ache	XM_038995545.1	acetylcholinesterase	2078,53779642418	-0,364735347854867	0,115257083147038	-3,16453737936054	0,00155329708564312	0,0103242882678908
acot13	XM_038983795.1	acyl-coenzyme A thioesterase 13	529,583800272465	0,272614505695883	0,0660518595417511	4,12727980085957	3,6707964999749e-05	0,000602840925204212
acot7	XM_039008437.1	cytosolic acyl coenzyme A thioester hydrolase isoform X1	5027,0283556385	0,155915595003025	0,0416253557542278	3,7456879869955	0,000179900073145627	0,00203419795823273
acp1	XM_038962288.1	low molecular weight phosphotyrosine protein phosphatase isoform X2	2777,40636006307	0,201349234525132	0,0348308404413961	5,78077450826681	7,43575003274981e-09	1,22338553405797e-06
actr6	XM_039018208.1	actin-related protein 6	1189,2423975016	0,15314227858314	0,0362634109926614	4,22305222788146	2,41015940787892e-05	0,000434397927047202
actr8	XM_039010983.1	actin-related protein 8 isoform X2	1432,22958691274	0,167895102916438	0,0370798501432034	4,5279336962804	5,95632636055868e-06	0,00014846112409601
adal	XM_039001665.1	adenosine deaminase-like protein isoform X1	361,533354864087	0,175186194565395	0,0530783981951656	3,30051773456403	0,000965066140741357	0,00724901094659063
adam11	XM_038990704.1	disintegrin and metalloproteinase domain-containing protein 11	376,084803800223	-0,5371734402297	0,113167013044667	-4,74673162945173	2,06729953925492e-06	6,82760889267552e-05
adam9	XM_038989760.1	disintegrin and metalloproteinase domain-containing protein 9 isoform X1	2916,54038530053	-0,174380279019204	0,0574318929441912	-3,03629690890837	0,0023950339415749	0,0142742908578377
adamts17	XM_039000368.1	A disintegrin and metalloproteinase with thrombospondin motifs 17	39,1158899681254	-0,851401040311447	0,212203488253209	-4,01219153992192	6,01576574470388e-05	0,000882484539735355
adamts9	XM_038964332.1	A disintegrin and metalloproteinase with thrombospondin motifs 9	66,9681150049916	-0,891185220534807	0,173553734647215	-5,13492390322991	2,82258207714532e-07	1,57445647528726e-05
adamtsl2	XM_039013285.1	ADAMTS-like 2	133,356600948413	-0,819604499444062	0,184005614799954	-4,45423635759764	8,41923125735327e-06	0,000192094508592551
adarb1b	XM_039014175.1	adenosine deaminase RNA specific B1b	487,396402716511	-0,699765127240509	0,156885699114929	-4,46034999485762	8,18259143427203e-06	0,000188169819874101
adarb2	XM_038972657.1	adenosine deaminase RNA specific B2 (inactive)	143,190282309142	-0,456241974696827	0,158034634958556	-2,88697458513745	0,00388965647993722	0,0206040923003852
adcy6a	XM_039008569.1	adenylate cyclase 6a, transcript variant X1	893,658871877993	-0,619838502825168	0,151050279396707	-4,10352437149269	4,06903566362202e-05	0,000653871425390372
adgrl1a	XM_038988659.1	adhesion G protein-coupled receptor L1	1228,21948087151	-0,316318414160937	0,081202134655369	-3,89544456563153	9,80187789826021e-05	0,00127010099196857
adgrl3.1	XM_038995240.1	adhesion G protein-coupled receptor L3	1205,13747203717	-0,515731767491424	0,0870388567264444	-5,92530493722275	3,11718403253641e-09	6,38880226828476e-07
adkb	XM_038990637.1	adenosine kinase b	1501,66148969318	0,169112723686334	0,0469873223991476	3,59911386841233	0,000319303363010991	0,00314627849481187
adprs	XM_038967261.1	ADP-ribose glycohydrolase ARH3	2179,86064698426	0,144584975109074	0,0371652073691988	3,89033145093927	0,000100107390647557	0,0012897096912198
adtrp1	XM_039008621.1	androgen dependent TFPI regulating protein 1, transcript variant X2	1728,3548322457	0,107018492505539	0,0420286673848202	2,54632133647406	0,0108864923472093	0,0449845415918614
aff4	XM_038978126.1	AF4/FMR2 family member 4 isoform X2	1497,3249498113	-0,283507205364598	0,0511644951673596	-5,54109259628661	3,00590209590524e-08	3,19609219190652e-06
afg1la	XM_039009871.1	AFG1 like ATPase a	135,652830595903	-0,28515031861222	0,105723554981043	-2,6971313882072	0,00699396688911678	0,0322184190100118
agap1	XM_038998228.1	arf-GAP with GTPase, ANK repeat and PH domain-containing protein 1	2342,70679793419	-0,319325074316102	0,109661712360654	-2,91191034174178	0,0035922572962159	0,0193953774564769
agbl4	XM_039001677.1	cytosolic carboxypeptidase 6	28,9151735628993	-0,650200165052217	0,242129642512964	-2,68533897090855	0,00724562801019005	0,0331140341286298
agbl5	XM_038986726.1	ATP/GTP binding protein-like 5	155,880141136605	-0,405175783877647	0,134451054358032	-3,01355601718598	0,00258205368331472	0,0151151492507669
ago3b	XM_038966607.1	argonaute RISC catalytic component 3b	409,748770713066	-0,514221315347976	0,12295664533122	-4,18213520678584	2,88784139233963e-05	0,000498691416557753
ahr1a	XM_038995126.1	aryl hydrocarbon receptor 1a isoform X2	1014,34385514355	-0,452654939768575	0,123377765644666	-3,66885343889469	0,000243640695104223	0,00256265712941442
ahr1b	XM_038997047.1	aryl hydrocarbon receptor 1b	38,8839925993908	-0,664927230340999	0,199647457413695	-3,33050687924959	0,000866880215603861	0,00668797433707544
ahsa1a	XM_038968303.1	activator of 90 kDa heat shock protein ATPase homolog 1a isoform X2	4701,98192403048	0,188303027527537	0,047364600631937	3,97560678260143	7,02000357555912e-05	0,000991285308049523
aifm1	XM_038989945.1	apoptosis-inducing factor 1, mitochondrial isoform X3	6079,94225241772	0,181305947673902	0,0616805605908098	2,93943417402916	0,00328812107385489	0,0181886240832748
aifm2	XM_038960456.1	apoptosis-inducing factor 2 isoform X2	333,139937575082	0,191235880608883	0,0644328820290617	2,96798582628399	0,00299758152820703	0,0169554102936763
aig1	XM_038968374.1	androgen-induced 1 (H. sapiens)	457,188438009522	0,194431207368839	0,0689174348593257	2,82121944564119	0,00478414638361589	0,0242328736536013
aimp2	XM_038987748.1	aminoacyl tRNA synthase complex-interacting multifunctional protein 2 isoform X2	4935,3969729221	0,127237693507951	0,0466202082758682	2,72923906206168	0,00634806657848371	0,0299902665925284
ajap1	XM_039007413.1	adherens junctions associated protein 1	85,6010819502178	-0,988584425758235	0,257572184845557	-3,83808688951022	0,000123996608642839	0,00152359930188171
ajm1	XM_038970993.1	apical junction component 1 homolog	412,176207433	-0,57896882456264	0,12589471430337	-4,59883345989803	4,2486324137469e-06	0,000115645820149029
akap12b	XM_038962306.1	A-kinase anchor protein 12b	2156,25898694648	-0,314100102331389	0,118668102884887	-2,6468789396261	0,0081238429755837	0,0361018307527271
akap17a	XM_039014755.1	A kinase (PRKA) anchor protein 17A	488,306138635572	-0,237471085045277	0,0832018491025632	-2,85415633915233	0,00431512901728259	0,0223754131072538
akirin2	XM_038963014.1	akirin-2	2467,53520684592	0,089957508977928	0,0354494465104868	2,53762802618981	0,011160653828654	0,0458481061761459
akt3a	XM_038974635.1	v-akt murine thymoma viral oncogene homolog 3a	331,384964614998	-0,305602125317696	0,0874166865732761	-3,49592437436448	0,000472422571819381	0,00422132047420172
aldh4a1	XM_039008410.1	delta-1-pyrroline-5-carboxylate dehydrogenase, mitochondrial	171,514034470434	-0,565042390704306	0,186596799972412	-3,02814619965533	0,00246059014092574	0,0145590004037448
aldoaa	XM_038979386.1	aldolase a, fructose-bisphosphate, a	41615,1218603957	0,155198328357067	0,0419295588481788	3,70140618266505	0,000214407932433153	0,002328237757366
alg12	XM_038977759.1	ALG12 alpha-1,6-mannosyltransferase, transcript variant X1	436,305349648519	0,165147093076246	0,0544542075129937	3,03277011306867	0,00242320122466698	0,0143919454090297
alg14	XM_038996860.1	ALG14 UDP-N-acetylglucosaminyltransferase subunit	391,574523391741	0,141003457388477	0,0541143565465538	2,60565710075799	0,00916982108772507	0,0395257749012661
alg5	XM_038965404.1	dolichyl-phosphate beta-glucosyltransferase	1147,33095387085	0,135075138477309	0,0380038825790526	3,55424575887309	0,000379064815708337	0,00357505068235891
alg8	XM_039006042.1	ALG8 alpha-1,3-glucosyltransferase	770,68112406958	0,192304951946009	0,0668916337902756	2,87487300054503	0,00404190039219227	0,0212442616305334
alg9	XM_038988026.1	alpha-1,2-mannosyltransferase ALG9	663,793450718253	0,237158861245928	0,0662304161712113	3,58081490282126	0,000342524249825283	0,00332125365463191
alk	XM_038967373.1	ALK receptor tyrosine kinase	86,6253735788071	-0,583100057173209	0,132535955097063	-4,39956128694416	1,08469941267894e-05	0,000232169790488101
alkbh3	XM_039017196.1	alkB homolog 3, alpha-ketoglutarate dependent dioxygenase	1397,73603305589	0,142448806014963	0,0496199833771021	2,87079511761178	0,00409440805678828	0,0214513937440496
alkbh4	XM_039004681.1	alpha-ketoglutarate-dependent dioxygenase alkB homolog 4	426,519787118962	0,153042489353651	0,0506293985010106	3,02279888532738	0,00250448626506696	0,0147671229441323
alyref	XM_038984841.1	Aly/REF export factor	8701,97973163686	0,158346429478956	0,0539028820890268	2,93762454514823	0,00330737296612459	0,0182746330525104
ambra1a	XM_038990697.1	activating molecule in BECN1-regulated autophagy protein 1a	236,371684818351	-0,54461471776553	0,108526351257719	-5,01827170501869	5,21384030182355e-07	2,46058960665139e-05
anapc10	XM_038975779.1	anaphase-promoting complex subunit 10	570,791746535597	0,195916808101383	0,05942754209216	3,29673416069533	0,000978160378657964	0,00731367069029085
anapc13	XM_038988969.1	anaphase-promoting complex subunit 13	587,741955569725	0,180893939146801	0,0462744497775683	3,90915375582683	9,26200022564714e-05	0,00121640484105927
anapc16	XM_038960836.1	anaphase promoting complex subunit 16	3640,74823450031	0,173369368572603	0,0346424485890635	5,00453563860769	5,59968518970091e-07	2,61175433938885e-05
anapc2	XM_038970640.1	anaphase-promoting complex subunit 2	922,54608919608	0,108831946497447	0,0417270257154593	2,60818844936572	0,00910228281074696	0,039314978031438
ank3a	XM_038960615.1	ankyrin 3a	12543,0242041825	-0,125092900418142	0,0402767162867287	-3,10583662102962	0,00189741519168284	0,0120131669338197
ankdd1a	XM_039000112.1	ankyrin repeat and death domain-containing protein 1A	815,604039584607	-0,3070286847215	0,063494250828444	-4,83553519752622	1,32787874662363e-06	4,88482328257945e-05
ankfn1	XM_038990866.1	ankyrin repeat and fibronectin type III domain containing 1	31,8213444962954	-0,890185128407093	0,182933469268838	-4,86616873317414	1,13782385690432e-06	4,37879058750936e-05
ankfy1	XM_038978781.1	ankyrin repeat and FYVE domain containing 1	1811,1936699688	-0,216198921960549	0,0540134085295594	-4,00268984769277	6,26263780226178e-05	0,000911226347107289
ankrd10a	XM_038979822.1	ankyrin repeat domain-containing protein 10a isoform X2	180,970879891751	-0,46607660433184	0,112063990140363	-4,15902203507179	3,19613069235106e-05	0,000538448189490631
ankrd13d	XM_038993803.1	ankyrin repeat domain-containing protein 13D	3832,35697219021	0,122892404540731	0,0354450746262449	3,46712218373316	0,000526062705847498	0,0045908250780127
ankrd49	NA	NA	333,314126940524	0,182503277940518	0,0574137068257696	3,17874054873953	0,00147916426575017	0,0099460072292717
anks1ab	XM_038969030.1	ankyrin repeat and SAM domain-containing protein 1A	264,821337324672	-0,387526140042161	0,0844163952747731	-4,59065017856749	4,41867388217645e-06	0,000118360400397328
ano5a	XM_038999159.1	anoctamin-5	304,89909790157	-0,42061864814379	0,116665690052912	-3,60533287852687	0,000311753062555175	0,00309280859370262
ano8b	NA	NA	588,979010583855	-0,531998180353009	0,0963115475838798	-5,52372164811992	3,31893130093526e-08	3,36271494267359e-06
anxa3b	XM_038989649.1	annexin A3b isoform X2	1053,43935468715	0,250987284763381	0,0927078869460057	2,70729161273581	0,00678346427390179	0,0315117877363082
ap1g2	XM_038963709.1	adaptor related protein complex 1 subunit gamma 2	2761,1250152293	0,141450147605104	0,052826181413887	2,67765232729693	0,00741401316353433	0,0336861426572695
ap2s1	XM_038961582.1	adaptor related protein complex 2 subunit sigma 1	8700,78492154943	0,149763648421334	0,0317923337118442	4,71068433600203	2,46886379536255e-06	7,74452825451479e-05
ap4e1	XM_038999177.1	AP-4 complex subunit epsilon-1 isoform X2	1083,87990665305	-0,290866292072574	0,0620128238349789	-4,69042165934247	2,72642604008014e-06	8,32244449187698e-05
ap5b1	XM_039010298.1	AP-5 complex subunit beta-1	169,888976080081	0,1832454311494	0,0602242940245515	3,04271613503177	0,00234453382262236	0,0140636276938868
apba1a	XM_038998607.1	amyloid-beta A4 precursor protein-binding family A member 1	506,178987974733	-0,608707128756891	0,122023307657953	-4,98844966949411	6,08657637015004e-07	2,76697144202383e-05
apba2b	XM_038999248.1	amyloid-beta A4 precursor protein-binding family A member 2	1260,45074432017	-0,458762035339787	0,140160685352332	-3,27311495507149	0,00106369207226027	0,00777015143701812
apc2	NA	NA	455,741815654308	-0,9679214272561	0,165556707073685	-5,84646460034568	5,02130364617415e-09	9,23585117319633e-07
apoda.1	XM_038963364.1	apolipoprotein Da, duplicate 1	127,194476830185	0,446468682278113	0,14446292849767	3,09054154530249	0,00199791852269945	0,0124820316414668
apool	XM_039004744.1	apolipoprotein O-like, transcript variant X1	761,291049901247	0,144064958010791	0,0552761044257178	2,60627914191007	0,00915318324026801	0,039482528355826
appa	XM_038980206.1	amyloid beta (A4) precursor protein a isoform X2	32972,0326194323	0,0994930058841278	0,0341029922459893	2,91742745523536	0,00352931736214389	0,0191622806279163
aptx	XM_038988749.1	aprataxin	382,256940019545	0,207724908789673	0,0576377751650341	3,60397166953261	0,000313391231490397	0,00310562303527665
arf2b	XM_038991437.1	ADP-ribosylation factor 2b	6642,69548620293	0,112014077447707	0,0377190650027179	2,96969390518126	0,00298096614294503	0,016885393659035
arfgef3	NA	NA	2018,9599264878	-0,429697388576629	0,0694912756600213	-6,18347245025229	6,27066814700863e-10	2,14780495353451e-07
arhgap22	XM_038960122.1	rho GTPase-activating protein 22	168,257958213275	-0,425861407264853	0,100990672122426	-4,21683902399026	2,4775070095381e-05	0,000441839771368105
arhgap29a	XM_038973307.1	rho GTPase-activating protein 29 isoform X1	722,912341172667	-0,18339294347328	0,0654719359380807	-2,80109241991441	0,00509299309268394	0,0254040879612342
arhgap33	XM_038994604.1	Rho GTPase activating protein 33	159,48138706243	-0,561045042193771	0,123287552110017	-4,55070307254634	5,34669560154743e-06	0,000136783117789373
arhgap44a	XM_038988694.1	Rho GTPase activating protein 44a	266,362040692135	-0,489564549943593	0,142700757071847	-3,43070744675242	0,000602009470524795	0,00509492064165003
arhgap46b	XM_039008316.1	Rho GTPase activating protein 46b, transcript variant X1	343,43042110673	-0,50628800482945	0,144281419620969	-3,50903121246991	0,000449742121935681	0,00407578695582365
arhgap4b	XM_038966609.1	Rho GTPase activating protein 4b	5535,70142633934	0,167975095903122	0,0622855371411484	2,69685554003436	0,006999762914538	0,0322350962527651
arhgef10la	XM_039015885.1	Rho guanine nucleotide exchange factor (GEF) 10-like a	220,064265596396	-0,200415430221558	0,0603741343055973	-3,31955782930336	0,000901601287651118	0,00687890520829242
arhgef18b	XM_039002958.1	rho/rac guanine nucleotide exchange factor (GEF) 18b, transcript variant X2	253,844044632238	-0,522466937158204	0,0985961203816773	-5,29906182044154	1,16399221589668e-07	8,18606055050321e-06
arhgef19	XM_039011495.1	rho guanine nucleotide exchange factor 19	177,23546598112	-0,400078163417582	0,10394140911223	-3,84907388532321	0,00011856524367498	0,00147352030314987
arhgef40	XM_038995285.1	rho guanine nucleotide exchange factor 40	979,142755806513	-0,254988909067422	0,0769752156850464	-3,31261051752996	0,000924295993991658	0,00701325852530712
arhgef7a	XM_039014096.1	Rho guanine nucleotide exchange factor (GEF) 7a, transcript variant X1	2009,93738573218	-0,2199396194497	0,0650646857822561	-3,38032247148238	0,000724008300328951	0,00584733296732684
arid4a	XM_039009792.1	AT-rich interactive domain-containing protein 4A isoform X1	2124,85066366176	-0,305874512911058	0,0698797487067788	-4,37715530710525	1,20238300398006e-05	0,000253383497084328
arih1	XM_038984277.1	ariadne ubiquitin-conjugating enzyme E2 binding protein homolog 1 (Drosophila)	256,249483773587	-0,270930156796447	0,0952009687039752	-2,84587605026265	0,00442894306734066	0,0228368172795152
arih2	XM_039008498.1	E3 ubiquitin-protein ligase ARIH2 isoform X2	1398,42820111739	0,129819724682844	0,0417811825452003	3,10713380461169	0,00188910872123586	0,0119753733659538
arl16	XR_005476069.1	ADP-ribosylation factor-like 16, transcript variant X4	1526,10021159999	0,203909002467757	0,0695233157052858	2,93295853914882	0,00335748725005192	0,0184728611409929
arl2	XM_038982768.1	ADP-ribosylation factor-like 2, transcript variant X2	1049,1424403915	0,193069868412266	0,0492682612385855	3,91874735496163	8,90103534595748e-05	0,00118067098651426
armc10	XM_039001366.1	armadillo repeat-containing protein 10 isoform X1	1020,47013211417	0,10623054778981	0,0342912397286528	3,09789172483743	0,00194902623471257	0,012264162098322
armc5	XM_038980795.1	armadillo repeat containing 5	779,816483693305	0,146191680691153	0,0574437814502795	2,54495224722783	0,0109292683281178	0,0451301021326963
armc6	XM_039004131.1	armadillo repeat containing 6, transcript variant X1	3066,16210293964	0,145767523259928	0,026083737512221	5,58844464646338	2,29112383201153e-08	2,62542295472069e-06
armh1	XM_039001082.1	armadillo-like helical domain containing protein 1	58,5388644170471	0,33061532190466	0,124343077638099	2,65889608158902	0,0078397139894349	0,0351615632936178
armh3	XM_038983458.1	armadillo-like helical domain-containing protein 3	323,970193282005	-0,389115657124106	0,155396386798856	-2,50401997845532	0,0122791100345102	0,0491066699541675
arnt2	XM_039000062.1	aryl-hydrocarbon receptor nuclear translocator 2	2281,02318690015	-0,265107496561371	0,0960025197627314	-2,76146394091092	0,00575428704520135	0,0278640493384956
arntl2	XM_039017759.1	aryl hydrocarbon receptor nuclear translocator-like 2, transcript variant X1	926,673279269272	-0,139951785719159	0,0402984943162523	-3,47287877856809	0,000514907864257473	0,00451324544655982
arpc4	XM_039011177.1	actin-related protein 2/3 complex subunit 4	4006,08252760715	0,179440619847353	0,0536593016182954	3,34407296471731	0,000825580210954668	0,00644419704598717
arpc5b	XM_039002015.1	actin-related protein 2/3 complex subunit 5b	688,855376596129	-0,386054373547225	0,130878744569637	-2,94971024375785	0,00318072079338778	0,0177422569203763
arrb1	XM_038983264.1	beta-arrestin-1	301,520495017611	-0,451748593693142	0,144878373494133	-3,11812303519154	0,00182006806450277	0,0116343577382857
arrb2b	XM_038996236.1	arrestin, beta 2b	2784,08409619691	-0,335461441075118	0,0695415081143465	-4,82390230196794	1,40776392997066e-06	5,09508263130753e-05
arrdc1b	XM_038964666.1	arrestin domain containing 1b	46,8414236560926	-0,505795577779471	0,196690651817855	-2,57152830144597	0,0101250739315126	0,0426289501938682
arsh	XM_039014087.1	arylsulfatase D	807,651628363385	0,212976884406222	0,054701511380149	3,89343692765884	9,88339077626002e-05	0,00127835404605885
asb13a.1	XM_038996426.1	ankyrin repeat and SOCS box containing 13a, tandem duplicate 1	586,577402468509	0,260867591465449	0,0906019892180306	2,87927002173959	0,00398596894076751	0,0210097020869717
asb8	XM_039010451.1	ankyrin repeat and SOCS box containing 8	2866,46406874131	-0,104898357252219	0,0314187377358665	-3,33871965621556	0,000841654582810833	0,00653978009568374
ash1l	XM_038971631.1	ash1 (absent, small, or homeotic)-like (Drosophila)	3271,95667381768	-0,314395372846516	0,0435375899851891	-7,22123969088478	5,15157579125449e-13	1,42131976080711e-09
asic2	XM_038980975.1	acid-sensing (proton-gated) ion channel 2, transcript variant X1	802,203815053739	-0,387098291101909	0,118701841666854	-3,26109760106613	0,00110981832184368	0,008010177471872
asic4a	XM_039006309.1	acid-sensing (proton-gated) ion channel family member 4a, transcript variant X1	204,50227471285	-0,556529549707068	0,12676482606047	-4,39025214645576	1,13219298991578e-05	0,000240163377782653
asnsd1	XM_039015006.1	asparagine synthetase domain-containing protein 1	1025,0476975188	0,180873469374956	0,0412741866943154	4,38224187709717	1,17464294431574e-05	0,000248120839127048
astn1	XM_038963261.1	astrotactin-1	1551,690887653	-0,383965903826334	0,101900640438703	-3,7680421062447	0,000164532954491742	0,00189935741189421
asxl2	XM_039009849.1	ASXL transcriptional regulator 2	567,467807750071	-0,535952492452004	0,0918320453371834	-5,8362251486845	5,33967302299299e-09	9,62402272943164e-07
atad1a	XM_039013503.1	ATPase family AAA domain-containing protein 1-A	3314,7700589927	0,0854361644479757	0,0260916736174346	3,27446087593579	0,00105863797406384	0,00774111482482117
atad5a	XM_038988432.1	ATPase family AAA domain containing 5a	323,109851587472	-0,209710561075853	0,0802282795124293	-2,61392319952921	0,00895091543632466	0,0388718348413436
atf4a	XM_038978580.1	cyclic AMP-dependent transcription factor ATF-4 isoform X2	29754,9430702108	0,104163808363251	0,0324706080767566	3,20794141326272	0,00133688729318024	0,00921512145385773
atf5a	XM_039005981.1	activating transcription factor 5a	4677,98815769857	-0,370310018885221	0,116246898497401	-3,18554751715377	0,00144480375106557	0,00976828956446158
atg14	XM_039009799.1	autophagy related 14, transcript variant X2	375,773055260317	-0,309484393125475	0,0841341034902165	-3,67846545320903	0,000234641465502189	0,00248990693584823
atg4b	XM_039003020.1	autophagy related 4B, cysteine peptidase, transcript variant X2	1404,3307003868	0,124309712294439	0,0444670359621678	2,79554752424246	0,00518118834646794	0,0257387371776684
atg4da	XM_038978673.1	cysteine protease ATG4D	544,228910249715	-0,0962617942142682	0,0372727269163152	-2,58263352800548	0,00980494118177242	0,0416329851268653
atg7	XM_038988098.1	ATG7 autophagy related 7 homolog (S. cerevisiae)	433,08406354183	-0,306476139751458	0,11723158071025	-2,6142796838076	0,00894158076428936	0,0388442423378238
atl1	XM_039008786.1	atlastin GTPase 1	340,654781337174	-0,476783907342588	0,145720260859032	-3,27191225524791	0,00106822723399318	0,00779534205526621
atp1b3b	XM_038962060.1	ATPase Na+/K+ transporting subunit beta 3b	15238,0547181894	0,126665465058081	0,0302568653237451	4,18633799974897	2,8349110062003e-05	0,00049144394905455
atp5f1d	XM_039001869.1	ATP synthase F1 subunit delta, transcript variant X1	7722,64410473257	0,186058168440592	0,0339911592570138	5,47372235921022	4,40679312901659e-08	4,06319920715779e-06
atp5if1b	XM_039008868.1	ATPase inhibitor B, mitochondrial	4304,87086911965	0,25340945101767	0,0568914726533887	4,45426070373616	8,41827605092352e-06	0,000192094508592551
atp5l	XM_039004886.1	ATP synthase subunit g, mitochondrial	5191,98743714857	0,237526047252794	0,0436215340134226	5,44515576136562	5,17600720027424e-08	4,55019240814304e-06
atp5mc3b	XM_038980012.1	ATP synthase membrane subunit c locus 3b, transcript variant X2	7628,32690938238	0,16341245045016	0,042479483796932	3,84685584296018	0,000119643316415103	0,001483320715472
atp5mj	XM_038968359.1	ATP synthase subunit ATP5MPL, mitochondrial	10339,0556112206	0,244365729279647	0,0663149641722203	3,68492590367731	0,000228769183747894	0,00243986449999575
atp6ap1la	XM_038963826.1	ATPase H+ transporting accessory protein 1 like a	342,937645501363	-0,315373144872658	0,115434122805834	-2,73206169204518	0,00629393545058635	0,0297894672481104
atp6v0ca	XM_038980051.1	ATPase H+ transporting V0 subunit ca	16206,8470250001	0,167995922742304	0,0534924401213173	3,14055448510669	0,00168628337554295	0,010981636931439
atp6v1ba	XM_038960498.1	ATPase, H+ transporting, lysosomal, V1 subunit B, member a	13488,0332533347	0,0988261886581158	0,0311694673083235	3,17060884231811	0,00152119831648368	0,010143259088835
atp8a1	XM_038992493.1	ATPase phospholipid transporting 8A1	141,93517960449	-0,79616334896002	0,198533028512201	-4,01023121908952	6,06593168482594e-05	0,000887041721034262
atp8b4	XM_039016984.1	ATPase phospholipid transporting 8B4	83,2467193380463	-0,624672526095248	0,212542434732829	-2,9390485099151	0,00329221541446567	0,018202850357737
atpaf1	XM_039001829.1	ATP synthase mitochondrial F1 complex assembly factor 1	1372,76793917407	0,123648302093663	0,0372292044878373	3,32127166816198	0,000896082689320597	0,00684116598932777
atpv0e2	NA	NA	32176,48723529	0,0976433213927739	0,0276211380721554	3,53509406953825	0,000407630015453129	0,00377497179557381
atr	XM_038982079.1	ATR serine/threonine kinase	629,44435090189	-0,208903017318568	0,0691648687213956	-3,02036310023307	0,00252471813768755	0,0148497975474646
atxn1a	XM_038966172.1	ataxin-1a	371,78564017946	-0,259119747125462	0,0957151535804528	-2,70719669177212	0,00678540423473521	0,0315143836763697
atxn1l	XM_038999526.1	ataxin-1-like	28,8216868708232	-1,31588639858735	0,245634181935394	-5,35709805622027	8,45692293702905e-08	6,4686534283077e-06
auh	XM_038970247.1	AU RNA binding protein/enoyl-CoA hydratase, transcript variant X1	2740,84323064229	0,166652378344332	0,0389570509816606	4,2778489168183	1,88708025112483e-05	0,000360020783867524
aurkaip1	NA	NA	1584,91171532518	0,183299971796818	0,0591800748666965	3,09732578422218	0,00195275138768212	0,0122789856279794
aven	XM_038985149.1	apoptosis, caspase activation inhibitor	736,066018800347	0,208020221712186	0,0403213604143651	5,15905762043869	2,48195924471286e-07	1,41752280621204e-05
azin1b	XM_038972198.1	antizyme inhibitor 1b isoform X1	1452,48795128004	-0,217452934140546	0,0759141964216593	-2,86445677344355	0,00417725164064895	0,0217832923226455
b3galt1b	XM_039014210.1	UDP-Gal:betaGlcNAc beta 1,3-galactosyltransferase, polypeptide 1b	80,2314891943213	-0,346401402237784	0,131391064316456	-2,63641522381975	0,00837871337601048	0,0369722638224306
b3gat3	XM_038982971.1	galactosylgalactosylxylosylprotein 3-beta-glucuronosyltransferase 3	820,348517118739	-0,527682905512885	0,144650151530931	-3,64799414261276	0,000264295662174483	0,00272948244031448
b4galnt4a	XM_039017968.1	beta-1,4-N-acetyl-galactosaminyl transferase 4a	737,906309180906	-0,40448998737643	0,0709442917611677	-5,70151561648027	1,18746854528355e-08	1,73133879323923e-06
b4galt5	XM_038986162.1	beta-1,4-galactosyltransferase 5	154,541226485213	-0,702636665993683	0,178444527470985	-3,93756354398671	8,23131383056595e-05	0,00111408503079588
babam1	XM_039002921.1	BRISC and BRCA1 A complex member 1	1751,09165380359	0,179058748415426	0,0467685214295313	3,82861683333787	0,000128865453390679	0,00156784844530647
bada	XM_039004793.1	bcl2-associated agonist of cell death	389,329040499809	-0,254488367332386	0,0982627797949182	-2,58987551404023	0,00960106443743277	0,0409417879178934
bag3	XM_038960320.1	BAG family molecular chaperone regulator 3 isoform X2	183,669379743217	-0,446813535476067	0,135662333565621	-3,29357105787908	0,000989233338947479	0,00738107596588917
bahcc1b	XM_038975410.1	BAH and coiled-coil domain-containing protein 1	2516,70726884889	-0,218612520828637	0,0483161114846407	-4,52462986178291	6,05012951261304e-06	0,000150069152993701
bbip1	XM_038979285.1	BBSome interacting protein 1	3795,66578362789	0,246137725905325	0,0559501094861791	4,39923582215915	1,08632729399281e-05	0,000232339302645439
bbln	XM_038964861.1	UPF0184 protein C9orf16 homolog isoform X1	2767,49488739079	0,158633457567098	0,0354028859131449	4,48080582911456	7,4361740789817e-06	0,000175700431943898
bbs10	XM_038977935.1	Bardet-Biedl syndrome 10 protein isoform X2	538,629122009767	0,230264483084085	0,0518992568501763	4,43675877188022	9,13235356038945e-06	0,000204335698783836
bcl11ba	XM_039009117.1	BAF chromatin remodeling complex subunit BCL11B a	1168,62746472706	-0,674415207494878	0,202034540716451	-3,33811834898764	0,000843478149094277	0,00655111103801742
bdh1	XM_038984134.1	3-hydroxybutyrate dehydrogenase, type 1	13,9344682339196	-0,707503900879223	0,26676663559833	-2,65214538277009	0,00799820949967349	0,0356850081011057
bend5	XM_039002525.1	BEN domain-containing protein 5	31,5238963995814	-0,53550320957338	0,160872523812697	-3,32874251538978	0,00087239016328665	0,00671747917273556
best4	XM_039003570.1	bestrophin 4	105,120384277211	0,318414313740545	0,109390821503352	2,91079552529723	0,0036050985909524	0,0194354533536284
bicral	XM_038974941.1	BRD4-interacting chromatin-remodeling complex-associated protein-like	308,086442830815	-0,409837439013869	0,0945193873893482	-4,33601455038689	1,45089343905626e-05	0,000292190875792425
bida	XM_038986871.1	BH3 interacting domain death agonist, transcript variant X1	351,774877090183	0,145490256020523	0,055424515607714	2,62501628431504	0,00866448232571867	0,0378847967300441
birc6	XM_038960502.1	baculoviral IAP repeat-containing protein 6	3121,56521127033	-0,129565170682228	0,0369001370840181	-3,51123819370158	0,000446024556392216	0,00405104146976947
bloc1s5	XM_038996949.1	biogenesis of lysosomal organelles complex-1, subunit 5, muted	1114,95515485357	0,126310367021409	0,0358226586438031	3,52599086174358	0,000421901526523825	0,00388307468612523
bloc1s6	XM_038969429.1	biogenesis of lysosome-related organelles complex 1 subunit 6 isoform X1	2486,84545329724	0,214904629483037	0,0408812425787381	5,2568027762152	1,46581360747491e-07	9,75405132825648e-06
bmb	XM_039002008.1	protein brambleberry	64,7480774107064	0,328292391359499	0,111878283802289	2,9343709985725	0,00334224452219264	0,0184141757722709
bmerb1	XM_038972892.1	bMERB domain containing 1	731,827072238952	-0,33273366312589	0,131453863901084	-2,53118206838153	0,0113678823353332	0,0464651664639769
bmf2	NA	NA	95,6347143329294	-0,360433240707684	0,137642109038403	-2,61862625635241	0,00882846145799986	0,0384564521634784
bmi1a	XM_038973096.1	polycomb complex protein BMI-1-A	675,098592868903	0,116264440214276	0,0460865914460675	2,52273896954029	0,011644480170575	0,0472953094989029
bmp2b	XM_038962363.1	bone morphogenetic protein 2b	21,964157323727	0,567119066730644	0,18218972521042	3,11279390797505	0,00185325382754064	0,0117918493937201
bmp6	XM_038997651.1	bone morphogenetic protein 6	51,6564532337503	-0,42262950840302	0,128444484313165	-3,29036712368739	0,00100056745589562	0,0074470539407778
bmpr1ba	XM_038986969.1	bone morphogenetic protein receptor type-1B	492,829442167323	0,199010600669111	0,0643274423304995	3,0937123171576	0,00197669058608635	0,0123839233626479
bnc1	XM_038969062.1	basonuclin 1	176,854525166762	-0,628447079518694	0,182629673732782	-3,4411005981329	0,000579353092554638	0,00493344192085879
bnc2	NA	NA	527,231304520809	-0,509509460536013	0,135697978238371	-3,75473140536401	0,000173527461979268	0,00197772782930106
bnip2	XM_038987401.1	BCL2/adenovirus E1B 19 kDa protein-interacting protein 2 isoform X2	119,464688283744	-0,35347284727524	0,119532638090704	-2,95712412041819	0,0031052309172969	0,0174241735467284
bnipl	XM_038977138.1	bcl-2/adenovirus E1B 19 kDa-interacting protein 2-like protein	218,77606650476	0,459845732831586	0,146417445958188	3,14064850552647	0,00168574217654552	0,0109812049847726
bod1	XM_038978399.1	biorientation of chromosomes in cell division 1	1263,11770214245	0,121815605769417	0,0447333972095315	2,72314676211225	0,0064663324983368	0,0304196369134838
bola1	XM_038993145.1	bolA-like protein 1	3132,89535767948	0,177554488588325	0,0527905510879626	3,36337630369634	0,000769953325140493	0,00612733878695675
borcs7	XM_038960873.1	BLOC-1 related complex subunit 7	609,694846365268	0,145929431013772	0,0385205305784338	3,7883546467938	0,000151648273360922	0,00177692539060313
borcs8	XM_039001034.1	BLOC-1-related complex subunit 8 isoform X1	1186,93256589855	0,140051596090406	0,0466362432645322	3,00306341778001	0,0026727672900612	0,0155346207085764
bphl	XM_039002727.1	biphenyl hydrolase like	650,463226722764	0,157928579055838	0,0482033161147386	3,27630112998698	0,00105176354513546	0,00771443825631364
bpnt1	XM_038968317.1	bisphosphate nucleotidase 1	1345,94894473118	0,22396681440206	0,0408235686118762	5,48621352854745	4,10640490379623e-08	3,87590591274893e-06
bpnt2	XM_039003850.1	inositol monophosphatase 3	3237,7072939757	0,137392834374834	0,0258151996341421	5,32216819245993	1,02537699356667e-07	7,4297366925769e-06
brd1a	XM_038978190.1	bromodomain containing 1a, transcript variant X2	693,788218847288	-0,189564528164072	0,0705459348488876	-2,68710774859144	0,00720736990260703	0,0329770042475834
brf1a	XM_038967449.1	BRF1 RNA polymerase III transcription initiation factor subunit a isoform X1	233,67329210589	-0,172991674641043	0,0657059496632304	-2,63281598588401	0,00846802124290225	0,0372391512897468
brf1b	XM_038968134.1	BRF1 RNA polymerase III transcription initiation factor subunit b	982,199346624568	-0,190562167157978	0,0519417977999837	-3,66876340884062	0,000243726496034923	0,00256280804259296
brinp2	XM_038963965.1	BMP/retinoic acid-inducible neural-specific protein 2	230,396699448058	-0,689760260932501	0,169608867670015	-4,06677003630774	4,76692412260993e-05	0,000735693922141352
brpf3a	XM_039015537.1	bromodomain and PHD finger-containing protein 3	2014,57111771322	-0,0902178244658411	0,0334425300603563	-2,69769734236668	0,00698208874970271	0,032185846954505
brsk2a	NA	NA	201,282357965287	-0,328507142954395	0,117647557848042	-2,7922988709949	0,00523349920801143	0,0259232034378878
bsk146	NA	NA	167,671549135242	-0,755712637627803	0,240489938192661	-3,1423877577048	0,00167575949050091	0,0109380283249857
bsnb	XM_038965688.1	bassoon (presynaptic cytomatrix protein) b	1675,75620074106	-0,722366171551051	0,191197965662829	-3,77810594922814	0,000158025651581531	0,00183546180222629
btbd11b	XM_039001452.1	BTB (POZ) domain containing 11b	1912,74187791564	0,118199467373077	0,0414352316227116	2,85263199321153	0,00433588015159375	0,022444077557687
btbd3b	XM_038990275.1	BTB (POZ) domain containing 3b	306,376124293395	-0,441622417659768	0,162092137150781	-2,72451474465392	0,00643960549280147	0,0303228738624538
btbd6b	XM_038968135.1	BTB/POZ domain-containing protein 6-B isoform X1	1614,57231667814	0,157947013242719	0,0418721507846559	3,77212563202267	0,000161862716261005	0,00187681844257291
btbd7	NA	NA	1111,69506699123	-0,22024409121721	0,0317052154949205	-6,94662022570058	3,74141098355329e-12	7,06279935511084e-09
btf3	XM_038964573.1	transcription factor BTF3	10336,6018045079	0,168447192931204	0,044363440052637	3,79698221624253	0,000146468292576493	0,00172694880007925
btf3l4	XM_039000827.1	basic transcription factor 3-like 4	4291,39847849914	0,146070405961892	0,0571849595657668	2,5543500786059	0,0106386233253929	0,0442098833057431
bud23	XM_038986649.1	probable 18S rRNA (guanine-N(7))-methyltransferase	1513,24071548757	0,170160954178522	0,0396633345018026	4,29013234302799	1,78566674961461e-05	0,00034548375908973
c10h19orf25	XM_039001833.1	chromosome 10 C19orf25 homolog, transcript variant X1	1005,94574326202	0,167209355181365	0,0375784095603749	4,44961234755612	8,60254205388513e-06	0,000195036267918267
c10h8orf82	XM_039002767.1	chromosome 10 C8orf82 homolog	804,266251049526	0,136801346755044	0,0382052421364119	3,58069571360377	0,000342680548996981	0,00332187114888506
c11h14orf119	XM_039004259.1	uncharacterized protein C14orf119 homolog	768,304297029032	0,136601461282666	0,0516413483233	2,64519548226112	0,00816437359843747	0,0362415331503907
c13h2orf49	XM_039007204.1	ashwin	706,809362204258	0,156424531033171	0,0522395956240913	2,9943671876555	0,00275014757172846	0,0158635482398174
c13h2orf76	NA	NA	1798,513456386	0,16795526435374	0,0459622731514552	3,65419838571285	0,000257986738001298	0,002679759725425
c13h3orf38	XM_039007041.1	chromosome 13 C3orf38 homolog	384,671552253421	0,139160485042045	0,0498060431069211	2,79404819899671	0,00520527197248884	0,0258226127022486
c19h1orf109	XM_038972097.1	c19h1orf109 homolog (H. sapiens)	423,024052111264	0,226205834342029	0,0578751060249709	3,90851697523336	9,28644233104527e-05	0,00121916847396633
c19h2orf69	XM_039015063.1	chromosome 19 C2orf69 homolog	696,910651662343	0,199979266757981	0,073196827898397	2,73207558988168	0,00629366995516972	0,0297894672481104
c1h22orf39	XM_038978573.1	UPF0545 protein C22orf39 homolog isoform X1	3138,89030162802	0,144433893762542	0,0476714628247799	3,02977683511454	0,00244734500101138	0,0145065151464675
c1h5orf51	XM_038988236.1	UPF0600 protein C5orf51 homolog	1826,45042399302	0,14585945846332	0,0309642448033147	4,7105769699801	2,47016486552121e-06	7,74452825451479e-05
c1h9orf64	XM_038996838.1	queuosine salvage protein	213,576799459101	0,155107765951943	0,0608858439601272	2,54751771287788	0,010849234520122	0,0448649394375103
c1qa	XM_038987094.1	complement component 1, q subcomponent, A chain	28,3902868249691	-0,772042611915283	0,295299380159002	-2,61444034017133	0,00893737676108754	0,0388318464312449
c21h15orf61	XM_039018238.1	uncharacterized protein C15orf61 homolog	306,753930759083	0,244332318543613	0,0655109917787294	3,72963852186626	0,000191754665670501	0,00213393254533163
c23h19orf54	XM_038962042.1	chromosome 23 C19orf54 homolog	759,371824566022	0,228667383672313	0,0791245841271188	2,88996632582541	0,00385283095317519	0,020451307946949
c27h1orf43	XM_038966766.1	protein C1orf43 homolog isoform X1	562,500883107122	0,10743575542448	0,0391653090263918	2,74313564976812	0,00608555404740318	0,0290176239056381
c2cd2l	XM_039005989.1	phospholipid transfer protein C2CD2L isoform X2	285,395279317306	-0,492789962362108	0,137994690236413	-3,57107915904488	0,000355513419815277	0,00340768254174209
c2h19orf53	XM_038973046.1	chromosome 2 C19orf53 homolog	2771,07029864105	0,208194337154534	0,049559100953209	4,20093046786906	2,65820228382639e-05	0,000466903728276206
c2h1orf50	XM_039010310.1	uncharacterized protein C1orf50 homolog	328,666054030301	0,228388989387096	0,064602705913434	3,53528518903112	0,000407335279483934	0,0037732165468105
c30h16orf87	XM_038969538.1	chromosome 30 C16orf87 homolog	865,494418802842	0,211820961592139	0,0678652784775199	3,12119785469242	0,00180116974654661	0,0115361705891763
c31h18orf25	XM_038970304.1	chromosome 31 C18orf25 homolog, transcript variant X1	1204,34183807589	-0,177697955918997	0,0327461512441852	-5,42652950552628	5,74603302104165e-08	4,94227737088012e-06
c31h5orf63	XM_038970589.1	glutaredoxin-like protein C5orf63 homolog	219,679447596744	0,259217586134614	0,0873048596182784	2,96910833220496	0,00298665283132552	0,0169095938596926
c31h9orf78	XM_038970773.1	chromosome 31 C9orf78 homolog, transcript variant X2	2093,7494900717	0,152433658752765	0,0319451159996655	4,77173595971169	1,82644841676602e-06	6,17429079775183e-05
c34h17orf97	NA	NA	51,522875156575	0,392124087225442	0,107688930141219	3,64126643946805	0,000271300183972501	0,00278577832766725
c3h18orf54	XM_038988796.1	chromosome 3 C18orf54 homolog, transcript variant X1	290,214011636053	0,213855850778265	0,0668712290062431	3,19802483005508	0,00138372365451844	0,00945153614865988
c4h10orf88	XM_038990330.1	ATPase PAAT	2303,41382487782	0,217149519238964	0,080070235171372	2,71198802868763	0,00668810081924125	0,0312062068536134
c4h8orf33	XM_038990384.1	chromosome 4 C8orf33 homolog, transcript variant X1	1277,80296691449	0,139779798309937	0,0423874316134691	3,29767086584978	0,000974903382442035	0,00729387977013944
c7h8orf34	XM_038997241.1	uncharacterized protein C8orf34 homolog	404,67552411585	-0,182260426018209	0,0645257726673474	-2,8246143902503	0,00473375477045662	0,0240455434572961
c9h11orf49	XM_039000666.1	UPF0705 protein C11orf49 homolog	1590,99717109713	0,182967636894352	0,0375102009914558	4,8778100905412	1,07270128474731e-06	4,2002813296978e-05
cacna1ba	XM_039013923.1	calcium channel, voltage-dependent, N type, alpha 1B subunit, a	570,956350559396	-0,522880835816955	0,0868893578298423	-6,01777765282748	1,76827848059429e-09	4,2565667290923e-07
cacna1c	XM_038978064.1	voltage-dependent L-type calcium channel subunit alpha-1C	284,090104067776	-0,731891180403389	0,126329829497185	-5,79349456352821	6,893671790345e-09	1,1746920297373e-06
cacna1g	XM_038974934.1	voltage-dependent T-type calcium channel subunit alpha-1G	1817,52474709912	-0,228159632600829	0,071299280370573	-3,20002714494432	0,00137414644957005	0,00939864811341135
cacnb3a	XM_039007741.1	voltage-dependent L-type calcium channel subunit beta-3a	445,763406829165	-0,765553498973255	0,154993721520949	-4,93925490310768	7,84216443270854e-07	3,33659444493425e-05
cacnb3b	XM_039010410.1	voltage-dependent L-type calcium channel subunit beta-4	265,661415225325	-0,67610410579944	0,155307352217713	-4,35332967914916	1,34085275701079e-05	0,000274970645144117
cacul1	XR_005472118.1	CDK2 associated cullin domain 1, transcript variant X3	297,757847112573	-0,277288222519778	0,0840717453415024	-3,29823321014003	0,000972952895152466	0,00728986388803044
cadm1a	XM_038976842.1	cell adhesion molecule 1a isoform X1	1672,17427799791	-0,352734761127525	0,102012259179277	-3,45776835024924	0,000544669496996469	0,00471306654976414
cahz	XM_039003925.1	carbonic anhydrase	4524,86287404904	0,285264532559825	0,113846895976978	2,50568564133283	0,0122214223387761	0,0489468218805422
calm2a	XM_038960395.1	calmodulin 2a (phosphorylase kinase, delta)	62024,9859309272	0,128993613107934	0,0381083066717968	3,38492114642815	0,000711987047131725	0,00576847192336994
calml4b	XM_039018034.1	calmodulin-like 4b, transcript variant X1	243,944561318584	0,2216964711258	0,0866295196835567	2,55913309845905	0,0104933557274783	0,0437786657994025
caln2	XM_038964526.1	calcium-binding protein 8	175,608276648519	-0,471870130122907	0,139328560413935	-3,38674374242449	0,000707274179507482	0,0057382097539469
camk2b1	XM_038988570.1	calcium/calmodulin-dependent protein kinase (CaM kinase) II beta 1	4107,38857491792	-0,377398061311992	0,111584590345444	-3,3821700661681	0,000719156077727722	0,00581338089697097
camsap2b	XM_038964246.1	calmodulin-regulated spectrin-associated protein 2	516,725667906992	-0,673821580340347	0,116143602136308	-5,80162460907264	6,56754630083541e-09	1,12707264675629e-06
cap2	XM_038972417.1	cyclase associated actin cytoskeleton regulatory protein 2	255,987746944134	-0,413802024602131	0,149768124778579	-2,76295123020273	0,00572813246410815	0,0277671058694316
capn10	XM_038963874.1	calpain 10, transcript variant X1	1469,83596216433	0,158427086404535	0,0461945092163876	3,42956531180837	0,000604548916634436	0,00511166781940389
caprin1b	XM_039001667.1	caprin-1b	3940,41807602567	0,0938782310841704	0,0310590900102439	3,02256862816031	0,00250639243683479	0,0147710774781389
capzb	XM_039015937.1	capping actin protein of muscle Z-line subunit beta	7190,37793740806	0,15810357390277	0,031204679376413	5,06666234238823	4,04851488698817e-07	2,04230778412946e-05
carf	XM_038986261.1	calcium responsive transcription factor	59,0493760453935	-0,465921524915028	0,11885622416843	-3,92004312920772	8,85331232146755e-05	0,00117477526094738
carmil3	XM_038964494.1	capping protein, Arp2/3 and myosin-I linker protein 3	2367,24287168193	-0,172048934358044	0,0661599123893005	-2,60050124228805	0,00930876819985638	0,039985340002904
caska	XM_039014840.1	peripheral plasma membrane protein CASK isoform X4	1162,43690332454	-0,18214883834576	0,0538010121980616	-3,38560244322546	0,000710221945665273	0,00575768109029842
casp7	XM_039010353.1	caspase 7, apoptosis-related cysteine peptidase, transcript variant X1	55,8397910782292	-0,88949119468703	0,24355634642785	-3,65209614831584	0,00026010845555415	0,00269633236282101
cbfb	XM_039000570.1	core-binding factor subunit beta, transcript variant X2	77,013574546905	-0,427350345156312	0,142240425640348	-3,00442256997218	0,00266085477331853	0,0154804344127519
cbwd	XM_039013725.1	COBW domain containing, transcript variant X1	2971,6942038833	0,0871003869488192	0,0276306915016486	3,15230572291765	0,00161986574672628	0,0106390266870228
cbx1b	XM_038991243.1	chromobox protein homolog 1b isoform X4	11245,9213693286	0,131144787366661	0,0465116076490369	2,81961415645406	0,00480814252703398	0,0243303679482404
cby1	NA	NA	851,732532520476	0,259361016262142	0,065663033863787	3,94987866080277	7,81908214946044e-05	0,00107245514131816
ccdc115	XM_039011450.1	coiled-coil domain-containing protein 115	1186,01700448092	0,193237540819045	0,063930036063886	3,02264088551335	0,0025057941153173	0,0147699782307454
ccdc120b	XM_038969296.1	coiled-coil domain-containing protein 120	911,711401018032	-0,412886651658325	0,0878756951029116	-4,69853070493259	2,62039798690516e-06	8,07308847540481e-05
ccdc126	XM_038966784.1	coiled-coil domain-containing protein 126	769,844743087718	0,157013633288725	0,0461451597113873	3,40260244564673	0,000667473262849779	0,00549592826414899
ccdc127a	XM_038976559.1	coiled-coil domain-containing protein 127a isoform X1	571,426893306406	0,152488946250094	0,0524773172600274	2,90580681734366	0,00366307526498391	0,0196623047783864
ccdc137	XM_038979954.1	coiled-coil domain containing 137	732,350606794115	-0,365484740094636	0,129722529438537	-2,81743457883933	0,00484089755901833	0,0244616050647098
ccdc18	XM_039003744.1	coiled-coil domain containing 18, transcript variant X5	393,082001116597	-0,204744036742033	0,0666596207937943	-3,07148517054111	0,00212996744087133	0,0130993728055096
ccdc186	XM_039010356.1	coiled-coil domain-containing protein 186, transcript variant X2	2149,08921315716	-0,0681001575528121	0,0269891536633988	-2,52324168449809	0,0116278454529609	0,0472622705754382
ccdc25	XM_038963155.1	coiled-coil domain-containing protein 25	2223,26367797716	0,222595140652138	0,06376828147148	3,49068746272694	0,000481779485962157	0,00428583788522997
ccdc30	XM_039007441.1	coiled-coil domain containing 30	65,2510885713031	-0,662904402023356	0,197017649611652	-3,36469551499588	0,000766281716335752	0,00610353682429811
ccdc65	XM_039015981.1	coiled-coil domain containing 65	468,856782990826	0,146860274185066	0,0587862803538602	2,49820661047186	0,0124823419080234	0,0496236042135974
ccdc77	XM_038999223.1	coiled-coil domain-containing protein 77	623,930301545943	0,199169871206682	0,0694714489496805	2,86693129649483	0,00414472978690362	0,0216539681242411
ccdc80	XM_039014849.1	coiled-coil domain containing 80, transcript variant X2	382,531019499813	0,243075088794131	0,0857889621123954	2,833407501488	0,0046054634494549	0,023553993660573
ccdc83	XM_038989013.1	coiled-coil domain containing 83	622,906952115625	0,249063679620219	0,0821479762218767	3,03189063291728	0,00243027239613528	0,0144267759073459
ccdc85ca	NA	NA	233,301018338852	-0,595677871695991	0,167114021096686	-3,56449966188867	0,000364550921430109	0,00346458608874767
ccdc88b	XM_038992473.1	coiled-coil domain containing 88A	240,668848650542	0,401158757369978	0,157801221758968	2,54217776578893	0,0110164128638473	0,0453958731833193
ccdc90b	NA	NA	1228,33259836223	0,125058539103547	0,0370214904128335	3,37799850057348	0,00073015478793053	0,00588637037057863
ccdc93	XM_039014389.1	coiled-coil domain-containing protein 93	1675,22645772863	0,162442091296371	0,0556291910372984	2,92008724677402	0,00349933402926608	0,0190398382323553
ccn6	XM_038963039.1	cellular communication network factor 6	77,3482159632081	0,520556192823789	0,20772028947999	2,50604403704114	0,0122090412886763	0,0489308371253222
ccnd2a	XM_039000642.1	cyclin D2, a	173,324177433627	-0,583713642373215	0,175599190933908	-3,32412489641204	0,000886964634746748	0,00679491133649747
ccndbp1	XM_039015094.1	cyclin-D1-binding protein 1 homolog	1539,29385314347	0,131089953503611	0,0461916154355558	2,83795992557353	0,00454028826421328	0,0232904060601455
ccni	XM_038989552.1	cyclin-I isoform X2	13730,7896275547	0,136171960268107	0,0473441265339197	2,8762165497033	0,00402473491315542	0,0211602414438794
ccser1	XM_039013150.1	coiled-coil serine-rich protein 1	185,134385041157	-0,772327629417789	0,176503162770656	-4,37571552426702	1,21034782523569e-05	0,000254314853238012
ccser2a	XM_038960770.1	coiled-coil serine-rich protein 2a	60,0851368591945	-0,54496189425893	0,130979974140967	-4,16065049510862	3,17342417836067e-05	0,000535377257785805
cct7	XM_038987929.1	chaperonin containing TCP1, subunit 7 (eta)	24176,9376620997	0,10918257860229	0,0359835405429263	3,03423668029669	0,00241145164245614	0,0143415280800196
cdc27	XM_038981223.1	cell division cycle protein 27 homolog isoform X1	1604,33715844285	0,0979602023486105	0,0278902952571502	3,51234009699114	0,000444179200882999	0,0040383714570521
cdc5l	XM_039009637.1	CDC5 cell division cycle 5-like (S. pombe)	5893,32368419016	0,111732703701678	0,0327325395446539	3,41350549807636	0,000641328644904407	0,00532466076545981
cdh7a	XM_039004376.1	cadherin 7a	34,9568955556713	-0,657813266242373	0,189080516662987	-3,47901136432182	0,000503267244286336	0,00443614800953994
cdk10	XM_039001121.1	cyclin-dependent kinase 10	1272,18279302742	0,109006023327299	0,0373843400697999	2,91582045112407	0,00354754590650683	0,0192292321336981
cdk16	XM_039011193.1	cyclin-dependent kinase 16, transcript variant X1	4306,15717609975	-0,132226910881773	0,0309179694514202	-4,27670100035302	1,89683294026328e-05	0,000361247099024723
cdk5rap1	XM_039015562.1	CDK5 regulatory subunit-associated protein 1 isoform X2	1385,83825032113	0,233240183794423	0,0592492091967394	3,93659572771579	8,26456612054379e-05	0,00111732074272727
cdk5rap2	XM_038971225.1	CDK5 regulatory subunit associated protein 2	1481,7117813258	-0,158949612439233	0,0385699756185886	-4,12107111529074	3,77114984720521e-05	0,000615937302230005
cdk5rap3	XM_038990353.1	CDK5 regulatory subunit-associated protein 3 isoform X2	1942,46939407284	0,152344497870933	0,0494264584455388	3,08224587927529	0,00205445061672052	0,0127426635647537
cdk7	XM_038975415.1	cyclin-dependent kinase 7, transcript variant X1	860,331512718002	0,140070233996201	0,042836753941684	3,2698610680652	0,00107600317584271	0,00783296243311359
cdk8	XM_038973084.1	cyclin-dependent kinase 8 isoform X2	1790,14111637549	0,186838727658939	0,0626723951884046	2,9811965395174	0,00287124455194159	0,0164104983619845
cdk9	XM_038970831.1	cyclin-dependent kinase 9 isoform X1	3235,97960487236	0,170392707613412	0,0572024995075538	2,97876332468499	0,00289414231062636	0,0164925647053123
cdkn1cb	XM_039018021.1	cyclin-dependent kinase inhibitor 1B	1385,48274826067	0,129130729949798	0,0465508471138197	2,77397164511454	0,00553765045719423	0,0270854716923333
cdkn2a/b	XM_038981705.1	cyclin-dependent kinase 4 inhibitor B	882,245625711703	0,228856574412753	0,0788655403281275	2,90185768664709	0,0037095701989616	0,0198494934098398
cds1	XM_039013835.1	phosphatidate cytidylyltransferase 2	134,970537043078	-0,536709328675205	0,143106745337062	-3,7504125148754	0,000176543893368489	0,00200446338190807
celf5a	XM_038999332.1	cugbp, Elav-like family member 5a, transcript variant X17	202,868762450437	-0,511845674875952	0,159700680957046	-3,20503126103526	0,00135047812287358	0,00928419675549704
celsr2	XM_039015348.1	LOW QUALITY PROTEIN: cadherin EGF LAG seven-pass G-type receptor 2	455,360239223034	-0,66572489958313	0,126547054810522	-5,26069058327683	1,43515363347428e-07	9,60348047981751e-06
celsr3	XM_039011517.1	cadherin, EGF LAG seven-pass G-type receptor 3	2510,16575327324	-0,309577815504605	0,0525323739581859	-5,89308634235755	3,79048216447492e-09	7,34882290774173e-07
cemip2	XM_039013268.1	cell migration inducing hyaluronidase 2	92,7629158598596	-0,522116352279156	0,135414624642618	-3,8556865896657	0,000115405265578394	0,00144324988162491
cep104	XM_039008184.1	centrosomal protein 104	604,858821490095	-0,237839175721238	0,0763993495484298	-3,1131047204855	0,0018513031596227	0,0117863731001482
cep152	XM_038998566.1	centrosomal protein 152	166,151904810251	-0,272311313368685	0,103667076101864	-2,62678686047932	0,00861953055412859	0,0377572914490633
cep19	NA	NA	230,094185354696	0,203946563343249	0,059912015318373	3,40410120172849	0,000663821541773645	0,00547339936524031
cep290	XM_039016939.1	centrosomal protein of 290 kDa	584,907008796132	-0,395598494633185	0,0607947275051255	-6,50711847667766	7,66059946650083e-11	6,10583824588856e-08
cep41	XM_038988154.1	centrosomal protein of 41 kDa isoform X1	722,909775251767	0,132376530074879	0,0387831142389414	3,41325168627027	0,00064192627997612	0,00532807788999404
cep76	XM_038976476.1	centrosomal protein 76	49,3518577670546	-0,78713118548019	0,195148735310823	-4,03349365409153	5,49536654378146e-05	0,000822292572248704
cers2a	XM_038972316.1	ceramide synthase 2a, transcript variant X2	1412,38283669276	0,135065325079137	0,0478342807308005	2,82360940763907	0,00474862156913616	0,0241005815508995
cers4a	XM_039003101.1	ceramide synthase 4a	60,8977254939377	-0,783409858502437	0,249416705141267	-3,14096787566303	0,00168390501567867	0,0109787772498965
cfap298	XM_038965430.1	cilia- and flagella-associated protein 298	517,604118052705	0,109595621603173	0,0407901332373318	2,68681695559821	0,00721364718394667	0,0329930991515704
cfap410	XM_038963495.1	cilia and flagella associated protein 410	407,165188264257	-0,654361087601611	0,199493238549231	-3,28011662129655	0,00103764184596913	0,00763741023791808
cfap94	XM_038977652.1	dynein intermediate chain CFAP94, axonemal	348,404810804141	0,19003775970758	0,0694324148610538	2,73701786244765	0,00619989264984082	0,0294453852849365
cfdp1	XM_039001212.1	craniofacial development protein 1 isoform X1	1314,78490375681	0,142472103123431	0,0375105261937792	3,79818993707047	0,000145756614986142	0,00172025419865349
cfl1	XM_038993845.1	cofilin 1	28606,5993189495	0,161020496824433	0,0556656489195183	2,89263666102657	0,0038202294643093	0,0203294021062881
chchd6a	XM_039008030.1	MICOS complex subunit mic25a isoform X1	1771,38244720898	0,132037022944033	0,0445059887651708	2,96672485225992	0,00300990184961403	0,0170090041972753
chd6	XM_038966077.1	chromodomain-helicase-DNA-binding protein 6	337,041953017574	-0,769855133891394	0,144719818764233	-5,31962477886728	1,03981478345971e-07	7,47395527822631e-06
chdh	XM_039008530.1	choline dehydrogenase, mitochondrial	174,639299260528	-0,410283936590064	0,141584406619182	-2,89780454208915	0,00375784703042734	0,0200539651004817
chid1	XM_039017806.1	chitinase domain containing 1	527,266944436716	0,115297881516664	0,0454790162720525	2,53518855436449	0,011238681483795	0,0460946585225016
chka	XM_039017503.1	choline kinase alpha isoform X1	2263,54348049691	-0,123510974995121	0,0374524099939595	-3,29781114259513	0,000974416494843377	0,00729175806813006
chm	XM_039005916.1	rab proteins geranylgeranyltransferase component A 1 isoform X1	3215,68958366292	0,171262822634575	0,0457708786199347	3,74174208139374	0,000182749020926237	0,00205668626719841
chsy1	XM_038996056.1	chondroitin sulfate synthase 1	425,970881433425	-0,309357529068434	0,0945683786614436	-3,27125761747422	0,00107070326502576	0,00780864457232183
churc1	XM_038968242.1	churchill domain containing 1	1793,44606923463	0,14010981551469	0,0363761671134829	3,8516926502341	0,000117304193279232	0,0014613926711866
ciao2a	XM_039017180.1	cytosolic iron-sulfur assembly component 2A	614,53229277907	0,159737648143312	0,0417926566619089	3,82214630277145	0,000132295156664636	0,00159926875095736
cilp2	XM_039003108.1	cartilage intermediate layer protein 2	13,359442525269	-0,734017846636091	0,279981325179592	-2,62166716356979	0,00875008389556429	0,0381644361537806
cipca	XM_038967770.1	CLOCK-interacting pacemaker a isoform X1	631,960681112196	-0,22362378401067	0,0461814525303525	-4,84228563109172	1,28354077311001e-06	4,7657098249624e-05
cipcb	XM_038968818.1	CLOCK-interacting pacemaker	327,469958510369	-0,589984327952782	0,118688884182158	-4,97084737141266	6,66609120749013e-07	2,95906798686941e-05
cirbpb	XM_039002338.1	cold inducible RNA binding protein b isoform X3	41423,9325129207	0,100150190413631	0,0369472907103537	2,71062339046057	0,00671568560698733	0,0312820124241318
cisd2	XM_038999893.1	CDGSH iron-sulfur domain-containing protein 2	577,811016018904	0,150711044229799	0,0587599767984315	2,56485881107125	0,0103217796264824	0,0432404097150283
cita	XM_039012689.1	citron rho-interacting kinase	4792,85145423395	-0,161457526268238	0,0452155052770811	-3,57084423316349	0,00035583247060384	0,00340882564720832
ckap2l	XM_039013863.1	cytoskeleton associated protein 2-like	47,2929878469441	-0,679248488451368	0,196861422297818	-3,45038901234686	0,00055977928700012	0,00480734118402187
clcn6	XM_039009973.1	chloride channel 6	587,057018212545	-0,480072951730995	0,103026506199873	-4,65970330780359	3,1666548772209e-06	9,3015534731278e-05
clk4b	XM_039005940.1	dual specificity protein kinase CLK4b isoform X2	2084,29645305232	0,247188294715303	0,0930068529956189	2,65774280876859	0,0078665900771144	0,0352468440094769
clockb	XM_038982502.1	clock circadian regulator b	1120,65321740442	-0,333135112613785	0,0815733044958887	-4,08387418742581	4,42910169567633e-05	0,000698279518764056
clptm1l	XM_038972091.1	cleft lip and palate transmembrane protein 1-like protein	1930,04571819275	0,0952510312609343	0,025840288126061	3,68614431837041	0,000227677271233327	0,00243400914674388
clpxa	XM_038994596.1	caseinolytic mitochondrial matrix peptidase chaperone subunit Xa	3258,77654491781	-0,108761745064784	0,0406197631302642	-2,6775573436013	0,00741611566976053	0,0336914275778722
clstn1	XM_039008261.1	calsyntenin-1	2730,89092270633	-0,796437520022434	0,219061983806594	-3,63567199649572	0,00027725693105	0,00283295954420525
clstn2a	XM_038963295.1	calsyntenin-2	669,803530874093	-0,322664848674689	0,0995076149011076	-3,2426146380391	0,00118438289362654	0,00841860111884721
clybl	XM_039006632.1	citrate lyase beta like	1435,35713116664	0,224820492638675	0,0479488027805776	4,68876133711813	2,74863729415995e-06	8,36026476488172e-05
cmtm6	XM_038977254.1	CKLF-like MARVEL transmembrane domain containing 6	138,833085584422	-0,375818505999469	0,127863881119893	-2,93920771611084	0,00329052466514844	0,0181973058844368
cnbpb	XM_038985652.1	CCHC-type zinc finger, nucleic acid binding protein b	2179,90150043648	0,139581860575288	0,0536891627380853	2,59981444032229	0,0093274181663955	0,0400366811122675
cnih1	XM_039009203.1	protein cornichon homolog 1	2977,80050869958	0,136105204281973	0,0356766863190374	3,81496204733974	0,000136203865216304	0,00163713942148565
cnih2	XM_038964525.1	protein cornichon homolog 2	287,626543722238	-0,365785064100018	0,105969936826755	-3,45178146796505	0,000556898570751682	0,00479574574721503
cnot10	XM_038976515.1	CCR4-NOT transcription complex, subunit 10, transcript variant X4	2418,84272622589	0,175898900783544	0,0427920772519713	4,11054830892652	3,94720684546834e-05	0,000638010220488567
cnot8	XM_039004691.1	CCR4-NOT transcription complex subunit 8	2948,56770114066	0,138369543070038	0,0412755144999381	3,35233963153252	0,000801316504446328	0,00630557680232041
coasy	XM_038991518.1	CoA synthase, transcript variant X2	179,644426232744	-0,443859466166954	0,107933175517923	-4,11235437146243	3,91644517980087e-05	0,000633895032779413
col27a1a	XM_038970195.1	collagen alpha-1(XXVII) chain A	344,700848543352	0,453013407720021	0,154203085117427	2,93777136414	0,00330580720116374	0,0182695511377719
col4a3	XM_038974431.1	collagen, type IV, alpha 3	37,5159594626084	-0,751187971921756	0,156555111579631	-4,79823344215542	1,60071153089976e-06	5,57946749064936e-05
col4a5	XM_038996251.1	collagen alpha-5(IV) chain	380,069579171831	-0,218197110690556	0,0843167382914306	-2,5878267484255	0,00965835450721081	0,0411469534517318
col4a6	XM_038995304.1	collagen alpha-6(IV) chain	955,813554665648	-0,215931141063049	0,0820658609802757	-2,63119326945157	0,00850856338390617	0,037389934193894
commd2	XM_039002953.1	COMM domain-containing protein 2	1943,47030456448	0,120180715972491	0,0402167858538901	2,98832224954809	0,0028051361590455	0,016120138294083
commd4	XM_038987022.1	COMM domain containing 4	1024,68121777053	0,214436537401851	0,0413339745546104	5,1879002615279	2,12678450844285e-07	1,26503117685439e-05
commd5	XM_039011880.1	COMM domain containing 5	939,681976915927	0,123479445426486	0,0360989854447366	3,42057938485609	0,000624878952995511	0,00522680349978777
commd6	XM_039015076.1	COMM domain-containing protein 6 isoform X1	1697,64093884132	0,159216643652923	0,0438121174018561	3,63407780985673	0,000278976667583045	0,00284303463264479
commd7	XM_039010947.1	COMM domain containing 7, transcript variant X1	1003,54526426964	0,0823996520296233	0,0318583824680743	2,5864355201397	0,00969743125671492	0,0412644165244506
copb2	XM_038964165.1	coatomer subunit beta' isoform X1	5164,02289202856	0,095154507525488	0,034390592899093	2,76687604091866	0,00565962706166326	0,0275429355749571
cops3	XM_038991206.1	COP9 signalosome subunit 3, transcript variant X2	2537,49471062466	0,110786514970512	0,0428286786986033	2,58673669926047	0,00968895982107982	0,041238153779835
cops4	XM_038970374.1	COP9 signalosome complex subunit 4 isoform X2	2245,24416456263	0,115404292449882	0,0271286281196828	4,2539671354097	2,10016138480524e-05	0,000391103262662563
cops7a	XM_038976856.1	COP9 constitutive photomorphogenic homolog subunit 7A, transcript variant X1	4081,30428794411	0,169227381363699	0,0454283178976486	3,72515182589357	0,000195197702623678	0,00216285325919168
cops8	XM_039006673.1	COP9 signalosome complex subunit 8	4504,84703433313	0,164292139766545	0,0311572336959311	5,27300149204196	1,34210471879286e-07	9,1169071872999e-06
cops9	XM_038972758.1	COP9 signalosome subunit 9	1041,3308032233	0,186352810958457	0,0629619372078071	2,95976933402471	0,00307869459391019	0,017305052342858
coq2	XM_039013282.1	4-hydroxybenzoate polyprenyltransferase, mitochondrial	466,827335253284	0,197882769259374	0,0575808856046245	3,43660517169054	0,000589053607717934	0,0050029802860571
coq3	XM_038977283.1	ubiquinone biosynthesis O-methyltransferase, mitochondrial isoform X2	1224,82223631061	0,174353787413383	0,0525599226915086	3,3172382774747	0,00090912046953587	0,006921189724763
coq5	XM_038988541.1	2-methoxy-6-polyprenyl-1,4-benzoquinol methylase, mitochondrial	1138,26450967557	0,134492690371365	0,0347306409713334	3,87245056842963	0,00010774653294713	0,0013655635679204
coq9	XM_039001110.1	coenzyme Q9 homolog (S. cerevisiae)	1286,95649594017	0,104593920982496	0,0412316179822959	2,53674063985087	0,0111889814429832	0,0459328370625476
coro1ca	XM_038971125.1	coronin-1C-A	4545,7084093649	0,106138349307519	0,0402317018256514	2,6381769721669	0,00833530701326948	0,036840721706092
cpb1	XM_038984000.1	carboxypeptidase B	27,9321802843336	0,597031505364129	0,213241478482282	2,79979068619024	0,00511357525869799	0,0254769556610253
cplane1	XM_038970127.1	ciliogenesis and planar polarity effector 1	4542,85538497174	-0,323493658018229	0,088179177954493	-3,66859462202262	0,000243887430554033	0,00256374867282577
cpne3	XR_005473399.1	copine III, transcript variant X3	560,895139671435	-0,295713178617792	0,0666041824687282	-4,43985899469053	9,00178377926857e-06	0,000202297605771319
cpne5a	XM_039010377.1	copine-9	59,2350765547548	-0,688604568320598	0,199485765307243	-3,45189827083666	0,000556657557396808	0,00479574574721503
cpne5b	XM_039016716.1	copine-5b	645,952052867826	-0,529288674315585	0,13988629772382	-3,78370635957904	0,000154510103290887	0,00180104448317655
cpped1	XM_038992249.1	serine/threonine-protein phosphatase CPPED1	1772,58466466106	0,121863392311123	0,0307281209739214	3,96585890867025	7,31321153401638e-05	0,00102262361828681
crb1	XM_039001752.1	protein crumbs homolog 1	226,140130177933	-0,659592928845815	0,207560534853181	-3,17783401990356	0,00148379667351295	0,00995829758364905
creb1b	XM_039006957.1	cyclic AMP-responsive element-binding protein 1b isoform X2	842,118351853825	-0,658257538617459	0,1206360262219	-5,45655853589415	4,85451290035989e-08	4,37479432656302e-06
crebbpa	XM_038960451.1	CREB binding protein a, transcript variant X4	6586,34160635291	-0,0954801941161637	0,0347847801492104	-2,7448842196673	0,00605322494749334	0,0289327051161705
crfb2	XM_039007341.1	cytokine receptor family member b2	296,686892944236	-0,208122361375544	0,0701779867684557	-2,96563596305805	0,00302057796780267	0,0170576183389626
crtc3	XM_038994457.1	CREB regulated transcription coactivator 3, transcript variant X1	314,960210643643	-0,550142104555509	0,165039217104033	-3,33340229194571	0,000857907983999631	0,00663874555816931
cry2	XM_039017664.1	cryptochrome-2	1055,62709707862	-0,369847814705924	0,116904228967417	-3,16368208381071	0,00155786867445984	0,0103416760590137
crygn2	XM_038996938.1	crystallin, gamma N2	66,8282339523766	-2,43653997531968	0,405301948093278	-6,01166608446432	1,83626252788933e-09	4,35719847809766e-07
crym	XM_038975435.1	crystallin, mu	641,303795334276	0,227530766277797	0,082460789025568	2,75926011582606	0,00579324022970208	0,0279997503461426
cryz	XM_038963404.1	quinone oxidoreductase	383,781336168846	0,18398505599339	0,0554596082317729	3,31746043398815	0,000908397806736876	0,00691751680132304
csgalnact2	XM_038960331.1	chondroitin sulfate N-acetylgalactosaminyltransferase 2 isoform X1	1047,60724538035	0,0922062389466782	0,0359658717594311	2,56371483398007	0,0103558589769879	0,0433398590323969
csmd1a	XM_038971948.1	CUB and Sushi multiple domains 1a	47,6085383922052	-0,391698525493249	0,155110752446858	-2,52528286604404	0,0115605196428738	0,0470514797794419
cspg4	XM_039017980.1	chondroitin sulfate proteoglycan 4	13,1160749933396	-0,976145180493898	0,286957459904989	-3,40170693181177	0,000669664088338927	0,00550890868267254
csrnp3	XM_039014323.1	cysteine/serine-rich nuclear protein 3	606,318586137567	-0,444104128142721	0,123130954259297	-3,60676266024462	0,000310041004001716	0,00308039908324919
csrp2	XM_038995691.1	cysteine and glycine-rich protein 2	318,489821192597	0,27088685831933	0,0868908698726129	3,11755261187356	0,0018235939484394	0,0116485920122308
cstf3	XM_038995846.1	cleavage stimulation factor subunit 3	3184,6471294726	0,137001900002268	0,0399175835546894	3,43211907641073	0,000598884542789914	0,0050744606416834
ctif	XM_038989443.1	CBP80/20-dependent translation initiation factor	400,940584769244	-0,402017439979591	0,129338008906338	-3,10826989976873	0,00188186122492571	0,0119357588955633
ctnnd2b	XM_038963529.1	LOW QUALITY PROTEIN: catenin delta-2b	763,811642161759	-0,457504221506652	0,0928846079116434	-4,92551168372109	8,41398827213863e-07	3,50504665919624e-05
cuedc2	XM_038981954.1	CUE domain-containing protein 2	640,017840685642	0,101319107323992	0,0399973174424579	2,53314756595251	0,0113043352649698	0,0462739777389492
cunh20orf194	XM_038984038.1	uncharacterized protein C20orf194 homolog	36,4358070857099	-1,02134371070128	0,314497874278467	-3,24753772356805	0,00116408231650648	0,00830392610305049
cutc	XM_038991698.1	copper homeostasis protein cutC homolog isoform X1	676,792809418942	0,144932158140879	0,0490088645536089	2,95726414927126	0,00310382096119173	0,0174189870779321
cwc15	XM_038990019.1	CWC15 spliceosome associated protein homolog	2823,43025926875	0,161065918213803	0,0376482703735561	4,27817577316738	1,8843120301311e-05	0,000359875503645965
cwc27	XM_038971120.1	CWC27 spliceosome associated cyclophilin, transcript variant X1	1821,14144772728	0,0883608274015807	0,0351346685264608	2,51491848670876	0,0119059907556037	0,0480892083818961
cwf19l2	XM_038984471.1	CWF19 like cell cycle control factor 2, transcript variant X2	2199,92950120516	0,190722347629031	0,0541441662666764	3,52249117088009	0,000427511281395801	0,00392262653615329
cyfip2	XM_038993541.1	cytoplasmic FMR1 interacting protein 2, transcript variant X2	7824,21549590526	-0,109464967985626	0,0385813016401031	-2,83725440387535	0,00455033390823162	0,0233252574369792
czib	XM_039004366.1	CXXC motif containing zinc binding protein	1420,38144312087	0,16424568256119	0,0604893406423718	2,71528306999166	0,00662191431616291	0,0309820246253346
d2hgdh	XM_038979928.1	D-2-hydroxyglutarate dehydrogenase	409,083400175106	0,130729891866	0,0481666705991191	2,71411518047484	0,00664530568043921	0,0310550070150245
daam2	XM_038969618.1	disheveled-associated activator of morphogenesis 2	493,720657070624	-0,367037606721952	0,145669232790593	-2,51966458318338	0,0117466710222586	0,0475957805643188
dachd	XM_039014350.1	dachshund d	115,697523699495	-0,41810204790941	0,100328209776789	-4,16734285242016	3,08170819828105e-05	0,00052507504593797
dap3	XM_038993263.1	28S ribosomal protein S29, mitochondrial	2305,23374745539	0,187828435516696	0,041092573254083	4,57086087929606	4,8572467596409e-06	0,000126517697551227
dapk1	XM_038984572.1	death-associated protein kinase 1	609,756886422642	-0,499763861922712	0,123802435108404	-4,03678539509429	5,41885955253284e-05	0,000812194883287486
dars1	XM_039006711.1	aspartate--tRNA ligase, cytoplasmic	4649,12938735348	0,13776291752342	0,038433992548206	3,58440298261053	0,0003378501152007	0,00328570229986537
dars2	XM_038963967.1	aspartate--tRNA ligase, mitochondrial isoform X2	807,763446868358	0,131750645809863	0,0400487147792125	3,28975964737447	0,001002729952612	0,00745850585033898
dbf4	XM_038976677.1	protein DBF4 homolog A isoform X2	497,294922472962	0,189198304431024	0,073570613559242	2,57165592724973	0,0101213425885062	0,0426232469909538
dbnlb	XM_038964297.1	drebrin-like b isoform X2	2160,02634604991	-0,184976888131196	0,052008565428583	-3,55666199609375	0,000375596905790533	0,00354700743022355
dbpa	XM_038972423.1	D site albumin promoter binding protein a	331,60995557248	-0,671724289103198	0,204359566575243	-3,28697256683541	0,00101270698730816	0,00750935735244609
dbt	XM_039000895.1	lipoamide acyltransferase component of branched-chain alpha-keto acid dehydrogenase complex, mitochondrial	816,159570706322	0,117402810493968	0,0421754207301737	2,78367846630571	0,00537462851205512	0,0264832078568882
dcaf11	XM_038997668.1	ddb1 and cul4 associated factor 11, transcript variant X1	2745,06899124547	0,0910278332903918	0,0333675777040872	2,72803240611745	0,00637133484973851	0,0300724657264865
dcps	XM_039005232.1	m7GpppX diphosphatase isoform X2	344,278232339335	-0,285006041382994	0,112861927686551	-2,52526292280364	0,0115611757687072	0,0470514797794419
dcst1	XM_038977447.1	DC-STAMP domain containing 1	10,3077623645632	2,07727731728754	0,489951093834217	4,23976462840681	2,23754276785267e-05	0,00040987715247483
dcun1d1	XM_039003346.1	DCN1, defective in cullin neddylation 1, domain containing 1 (S. cerevisiae)	1347,98229457216	0,159520939845856	0,036318929917384	4,39222576790462	1,12196101672466e-05	0,000238679571689581
dcun1d3	XM_038991298.1	DCN1-like protein 3	634,606808561055	0,135682702633107	0,039834993584581	3,40611835031462	0,000658936077350124	0,00544062161287222
dcun1d5	XM_038973954.1	DCN1, defective in cullin neddylation 1, domain containing 5 (S. cerevisiae), transcript variant X3	2217,93706077635	0,197991580231743	0,0593174732564234	3,33782896273827	0,000844357067614099	0,00655509847275214
ddhd1a	XM_039009679.1	phospholipase DDHD1 isoform X2	185,826535901516	-0,507065092617114	0,110844690060504	-4,57455465246313	4,77234024343244e-06	0,000124941260957074
ddhd2	XM_039016169.1	phospholipase DDHD2 isoform X3	23,8800432984439	-0,871913603143579	0,302042288206661	-2,88672691602378	0,00389271933857205	0,0206172717833083
ddt	XM_038971148.1	D-dopachrome decarboxylase	2504,99948583411	0,242006351020922	0,0437229515255166	5,53499575342456	3,11235894989697e-08	3,20798608175653e-06
ddx39b	XM_038966177.1	DEAD (Asp-Glu-Ala-Asp) box polypeptide 39B	3474,45819150893	0,132721802524445	0,0387912316723909	3,42143821689754	0,000622908759530864	0,00521884337259834
ddx43	XM_038960171.1	DEAD (Asp-Glu-Ala-Asp) box polypeptide 43	15,3032260399526	0,743491025767113	0,235702064778781	3,15436789433694	0,00160846181126885	0,0105835075737993
deaf1	XM_038999260.1	DEAF1 transcription factor	1134,01879004187	0,25822753545353	0,0966005297510582	2,67314823344125	0,00751430381954486	0,034012561218528
dennd1b	XM_038999730.1	DENN/MADD domain containing 1B	71,4166834422781	-0,700800962944875	0,1518309809886	-4,61566511908062	3,91838353945025e-06	0,000109285118514356
dennd4a	XM_038984282.1	DENN/MADD domain containing 4A	204,967379385546	-0,930914257911207	0,169017483047022	-5,50779860833816	3,63348739350482e-08	3,59014579456852e-06
dennd6aa	XM_039016596.1	DENN/MADD domain containing 6Aa	178,757005430531	-0,274272924601727	0,0939666123354897	-2,91883380474001	0,00351343484899287	0,0190933890498223
denr	XM_038989728.1	density-regulated protein isoform X1	1603,77512317266	0,197388813387745	0,0626061851529867	3,15286441595825	0,00161676881252891	0,0106225768453883
deptor	NA	NA	233,55044423663	-0,580161393650908	0,147444730027914	-3,93477198907735	8,32757155568743e-05	0,00112329826621979
derl2	XM_038976294.1	derlin-2	699,181887673596	0,15287069077053	0,0459607475451403	3,32611410683405	0,000880658685444572	0,00676372271324207
dffa	XM_039008281.1	DNA fragmentation factor subunit alpha	70,3934183355255	-0,309109971643987	0,123148966682546	-2,51004925149565	0,0120714323887279	0,0485279158805764
dgat1a	XM_038972314.1	diacylglycerol O-acyltransferase 1a	34,8384303921336	-0,454988264336184	0,157159182846019	-2,89507909176374	0,00379063010245485	0,0202048640042723
dgcr6	XM_039012783.1	protein DGCR6	552,890948552256	0,209869334469114	0,0590995626060054	3,5511148511916	0,000383602981658772	0,00361118737018949
dgkh	XM_039014858.1	diacylglycerol kinase, eta	6884,44880738796	-0,208851941408043	0,046751174982091	-4,46730892834347	7,92097043476793e-06	0,000183884431445839
dglucy	XM_038967243.1	D-glutamate cyclase, transcript variant X4	794,796633643168	-0,137316865407287	0,0433893113461745	-3,16476249903409	0,00155209586746437	0,0103205455095188
dhdds	XM_038994242.1	dehydrodolichyl diphosphate synthase complex subunit DHDDS	501,423586338994	0,144842552015722	0,0480272027801464	3,01584401404275	0,0025626505551582	0,0150260891714663
diablob	XM_039005627.1	diablo, IAP-binding mitochondrial protein b	1143,67220325983	0,102509147418022	0,0351907130406418	2,91296022617201	0,00358020199232488	0,0193448485776916
dicer1	XM_039009814.1	dicer 1, ribonuclease type III	177,239205414603	-0,726935111250065	0,166102166058047	-4,37643366430289	1,2063688298091e-05	0,000253925063490394
dkk3b	XM_039018155.1	dickkopf-related protein 3b	106,318672798329	0,368162896992141	0,124413373928191	2,95919068318682	0,00308448178502685	0,017326720154042
dlx5a	XM_038966802.1	homeobox protein Dlx5a	582,737372260764	0,406763566782456	0,155918612335046	2,60881982395007	0,00908550661183013	0,0392661604586711
dmac2l	XM_039009207.1	distal membrane arm assembly complex 2 like	1383,43749838821	0,186850274618389	0,0406627815077621	4,59511788643187	4,3250468127746e-06	0,00011689198982912
dmtf1	XM_038984762.1	cyclin D binding myb-like transcription factor 1	1834,07945554293	0,297540320634897	0,0935978159817498	3,1789237549401	0,00147822969315073	0,00994180843882188
dnah1	XM_038964508.1	dynein, axonemal, heavy chain 1	151,566237814352	-0,499903282906123	0,152939691833327	-3,26863011762124	0,00108069474806295	0,00785517284302711
dnah10	XM_038998057.1	dynein heavy chain 10, axonemal	266,340450573066	-0,470024828266222	0,0929208333116198	-5,0583363441215	4,22929990439442e-07	2,09833889355774e-05
dnah3	XM_038990260.1	dynein axonemal heavy chain 3	37,5324449001516	-0,544918902377065	0,2176192312775	-2,50400159571469	0,0122797480363267	0,0491066699541675
dnajc12	XM_038960847.1	DnaJ (Hsp40) homolog, subfamily C, member 12	1318,14491051682	0,146158440257598	0,0528762754771822	2,76415914204604	0,00570696979335854	0,0276984960187267
dnajc16	XM_039008750.1	LOW QUALITY PROTEIN: dnaJ homolog subfamily C member 16	478,769807348841	-0,486643171126142	0,10670471243047	-4,5606530399793	5,09947805774838e-06	0,000131645663398342
dnajc19	XM_039002512.1	DnaJ (Hsp40) homolog, subfamily C, member 19, transcript variant X1	812,80332652177	0,261310739728657	0,0888579015211156	2,94077099791244	0,00327396477814436	0,0181186999996457
dnajc22	XM_039010509.1	DnaJ (Hsp40) homolog, subfamily C, member 22, transcript variant X2	109,331224759969	1,46904305543334	0,439532977960352	3,34228176063243	0,000830926677663589	0,00648028857311588
dnajc27	XM_039009235.1	DnaJ (Hsp40) homolog, subfamily C, member 27	133,723376834828	-0,492842569778383	0,185531499248688	-2,65638218725205	0,00789840436289931	0,0353452556823524
dnajc28	XM_038994268.1	DnaJ (Hsp40) homolog, subfamily C, member 28	635,188693421093	0,138209118877044	0,0432782447166842	3,19350102532608	0,00140558838440571	0,0095644542939631
dnajc3a	XM_039006823.1	dnaJ homolog subfamily C member 3a isoform X2	357,971171577247	0,190856520809939	0,0642866344854178	2,96883671602425	0,00298929394246903	0,0169202805647417
dnajc4	XM_038993579.1	dnaJ homolog subfamily C member 4	171,986558017006	-0,333424046978629	0,131024989628124	-2,54473629744185	0,0109360291088824	0,0451424279028985
dnajc5gb	XM_038967226.1	DnaJ (Hsp40) homolog, subfamily C, member 5 gamma b, transcript variant X1	74,4735550376626	-0,445556888115427	0,135602583928688	-3,28575514718613	0,00101709380650753	0,00753007251604033
dock8	XM_038998649.1	dedicator of cytokinesis 8	224,280915092845	-0,804700764157592	0,195431509060769	-4,11755897513625	3,82906561532033e-05	0,000623741838132963
dolpp1	XM_038970850.1	dolichyldiphosphatase 1, transcript variant X1	167,534854027896	-0,506842837430803	0,152029427332485	-3,33384691584972	0,000856537846641679	0,00663243586906241
dpagt1	XM_039005990.1	dolichyl-phosphate (UDP-N-acetylglucosamine) N-acetylglucosaminephosphotransferase 1 (GlcNAc-1-P transferase)	433,029793870333	0,167506450672433	0,0546620427329237	3,0644015901649	0,00218105917391187	0,013338115838141
dpf1	XM_038974270.1	D4, zinc and double PHD fingers family 1	364,601802761143	-0,50401572907979	0,110292081278021	-4,56982698340132	4,881270255718e-06	0,000126959042974501
dpm3	XM_038972326.1	dolichyl-phosphate mannosyltransferase subunit 3, regulatory	1198,25944477934	0,137903138017674	0,0430668136912226	3,20207431658171	0,00136441792933427	0,00934533648485222
dpp3	XM_038965204.1	dipeptidyl-peptidase 3	2993,11185779153	0,114157728818449	0,0436675116389542	2,61424854620324	0,00894239576723481	0,0388442423378238
dpysl3	XM_038977993.1	dihydropyrimidinase-related protein 3 isoform X1	50498,6890257575	0,13020530752908	0,0399097622709073	3,26249268650731	0,00110437022366588	0,00797632839553447
dr1	XM_039001984.1	down-regulator of transcription 1	217,014596815538	-0,264260103233248	0,105282674235597	-2,51000561252747	0,012072924273562	0,048528474158898
drosha	XM_038972880.1	drosha ribonuclease III, transcript variant X1	2585,4958698839	0,0910424400276925	0,026093295638237	3,48911234862488	0,000484627415127691	0,00430329557852859
dscama	XM_039004702.1	Down syndrome cell adhesion molecule a isoform X1	1442,48756545836	-0,462900436898862	0,0752330779123631	-6,1528844724136	7,6086231472225e-10	2,3938463721178e-07
dtnbb	XM_039009019.1	dystrobrevin, beta b	491,537682471079	-0,646018471446306	0,168032172393434	-3,84461179216147	0,000120743431885016	0,00149386156309757
dtnbp1a	XM_038976620.1	dysbindin-A isoform X2	2805,18550647582	0,182211772742315	0,0542011451509328	3,36176979720471	0,000774446583878324	0,00615217621793219
dtwd2	XM_038971067.1	DTW domain containing 2	993,071736479887	0,212413807946112	0,0584952392331968	3,63130078157822	0,000281996295076298	0,00286564444753833
dtx2	XM_039005211.1	probable E3 ubiquitin-protein ligase DTX2 isoform X1	1568,60027927213	0,0861180609881065	0,0278576264493877	3,09136390871517	0,00199239289465948	0,0124561889406922
dtymk	XM_039003022.1	thymidylate kinase	1603,76356821597	0,122193175649755	0,0476373073924689	2,56507309791973	0,0103154070808689	0,0432223705104351
dus4l	XM_038977626.1	tRNA-dihydrouridine(20a/20b) synthase [NAD(P)+]-like	534,142486063047	0,108705000013335	0,0379644413357191	2,86333727532186	0,00419204075951371	0,0218477079223304
dusp12	XM_038963475.1	dual specificity phosphatase 12, transcript variant X2	680,803467656071	0,229644916091256	0,0718833970514928	3,19468647157496	0,00139982821829333	0,00953611371425014
dusp5	XM_038979137.1	dual specificity protein phosphatase 5	1112,6445269566	0,342734553490586	0,105413675059828	3,25132914013353	0,00114866794096342	0,00821848654269599
dusp8a	XM_039017255.1	dual specificity phosphatase 8a, transcript variant X1	450,053151092612	-0,36296665702592	0,115955142099846	-3,13023338553954	0,00174667472404768	0,0112770598798661
dym	XM_038989596.1	dymeclin isoform X1	388,453519303321	-0,425840286367645	0,114956418156608	-3,70436286373775	0,00021192271776754	0,00230550703338921
dync2i2	XM_038970746.1	WD repeat-containing protein 34	659,907917511313	0,200945090698547	0,066741753177357	3,01078532001644	0,00260573009854158	0,0152041193174542
dynll1	XM_038984538.1	dynein, light chain, LC8-type 1, transcript variant X2	7250,28907472925	0,213805300519856	0,0551432022628381	3,87727392944574	0,000105633403965492	0,0013468728403947
dynll2a	XM_038973572.1	dynein, light chain, LC8-type 2a	14151,843640667	0,16422229222897	0,0452972249483981	3,62543825622982	0,000288471816427834	0,00291207954962486
dynlt1b	XM_038962296.1	dynein light chain Tctex-type 1	472,536481727403	0,185065624487904	0,0592859267592391	3,12157765939053	0,00179884796429355	0,0115295353708571
dynlt2b	XM_039000753.1	dynein light chain Tctex-type 2B, transcript variant X2	732,105785633282	0,142392760715895	0,0510169828498881	2,79108549274405	0,00525315948367489	0,0259918707685153
dyrk2	XM_038986353.1	dual specificity tyrosine-phosphorylation-regulated kinase 2	182,574843929537	-0,795482718292562	0,163463942098961	-4,86641095325463	1,13643090899558e-06	4,37812754166964e-05
dzip1l	XM_039001786.1	DAZ interacting zinc finger protein 1-like	68,9688900526324	-0,45480298392205	0,138773275062033	-3,27730958081626	0,00104801393079823	0,00769322874661078
ecd	XM_038991937.1	protein ecdysoneless homolog isoform X2	1226,56887893587	0,375533633318767	0,08969294248167	4,18688051621801	2,82814609632619e-05	0,000490745602500878
ech1	XM_038961449.1	delta(3,5)-Delta(2,4)-dienoyl-CoA isomerase, mitochondrial	2179,54315977968	0,19970610365669	0,0725446764794967	2,75287055299134	0,00590752495614047	0,0284066493634388
echs1	XM_038960268.1	enoyl-CoA hydratase, mitochondrial	6180,69907805061	0,16296434792973	0,0323579213363368	5,03630459558375	4,74605125723607e-07	2,29415930516558e-05
ecpas	XM_038982491.1	proteasome adapter and scaffold protein ECM29 isoform X1	3793,25408511014	-0,2345619988678	0,0750121859952859	-3,12698524587113	0,00176608790153102	0,0113724012144009
eea1	XM_039001428.1	early endosome antigen 1	1457,46006979392	-0,390039726194904	0,0636247170639346	-6,13031765316872	8,77037856943583e-10	2,62139306791629e-07
eed	XM_038979567.1	polycomb protein eed	2527,05750111866	0,142623588823663	0,0544149825915993	2,62103527431215	0,00876631909666027	0,0382182529524631
eef1akmt1	XM_039006434.1	EEF1A lysine methyltransferase 1	663,286972741541	0,140066644239794	0,0429038350311772	3,26466489855768	0,00109593649837966	0,00793779369696757
eef1akmt2	XM_038990552.1	EEF1A lysine methyltransferase 2 isoform X1	724,12274512121	0,142988445482634	0,0424768080521262	3,36627096148947	0,000761918257730721	0,00607958223582375
eef1b2	XM_038980176.1	eukaryotic translation elongation factor 1 beta 2	22302,4877564368	0,224759474354358	0,0746177526822997	3,01214478156849	0,00259408841139856	0,0151583853130714
eef1e1	XM_038997650.1	eukaryotic translation elongation factor 1 epsilon-1	4457,56494908224	0,09764027821659	0,0314863281193903	3,10103730883945	0,00192843991230975	0,0121645012899778
efcab11	XM_039009036.1	EF-hand calcium binding domain 11, transcript variant X1	147,710929051671	0,304229959880284	0,0907501431288466	3,35239096480916	0,000801167923992136	0,00630557680232041
efhd2	XM_039008381.1	EF-hand domain-containing protein D2	8710,81928586566	-0,147731238969718	0,0477595876611049	-3,09322685149625	0,00197992724064823	0,0124020346385487
efr3a	XM_039003647.1	protein EFR3 homolog A	1581,69966500988	-0,158534225211788	0,0519692748889465	-3,05053756379246	0,00228432103790659	0,0138018197705533
efr3bb	XM_038962268.1	EFR3 homolog Bb (S. cerevisiae)	725,686411878357	-0,784628114369009	0,154842802860582	-5,06725595167298	4,03591442831499e-07	2,03881891268132e-05
egr3	XM_039012807.1	early growth response protein 3	303,673397027275	-0,478817753639215	0,178598085651341	-2,68097920474894	0,00734070775072743	0,0334361371512696
ehd1b	XM_038965088.1	EH-domain containing 1b	2546,16067916272	0,104036562700723	0,0397292741418219	2,6186373888771	0,00882817338365429	0,0384564521634784
ehd2b	XM_038985415.1	EH-domain containing 2b, transcript variant X1	109,298776349687	-0,639281098064982	0,238682153276959	-2,67837829216825	0,00739796126052107	0,0336189255608087
ehf	XM_039018195.1	ETS homologous factor isoform X1	8,60604863794088	0,825638246616791	0,314607105156087	2,62434710814038	0,00868152599991052	0,0379286839695543
eif1b	XM_038973122.1	eukaryotic translation initiation factor 1B, transcript variant X3	1447,73707151135	0,128498867283195	0,0370133191415131	3,47169263020981	0,000517188129913803	0,00452991127121328
eif2ak1	XM_038992390.1	eukaryotic translation initiation factor 2-alpha kinase 1 isoform X3	1525,18150512074	0,178634679140377	0,0704747735767355	2,53473221798822	0,0112533312857876	0,0461363587876319
eif2ak3	XM_038967783.1	eukaryotic translation initiation factor 2-alpha kinase 3 isoform X1	413,698972199792	-0,292776054093342	0,0906919264065755	-3,22824826524045	0,00124550827948756	0,00871930177534101
eif2b4	XM_038962529.1	translation initiation factor eIF-2B subunit delta	1673,4242439795	0,133528850986661	0,0326691946866501	4,08730157775289	4,36419655993453e-05	0,0006918483981185
eif2b5	XM_039004474.1	translation initiation factor eIF-2B subunit epsilon isoform X2	1795,8562626402	0,111363168306843	0,0376538814136826	2,9575481763316	0,00310096287400858	0,017408394960411
eif2s2	NA	NA	6111,36432456334	0,161637904538694	0,0571465057541398	2,82848272883219	0,00467692245986973	0,0238344952924336
eif3i	XM_038966823.1	eukaryotic translation initiation factor 3 subunit I	8698,45452268398	0,140844388631599	0,0514767096286049	2,73607986306361	0,00621759342332738	0,0294982041421274
eif3m	XM_038995908.1	eukaryotic translation initiation factor 3, subunit M, transcript variant X2	5422,4156148062	0,125647680057143	0,0429645481592616	2,92445016741222	0,00345065324336334	0,0188464412790792
eif4ea	XM_038992942.1	eukaryotic translation initiation factor 4E-1A	113,089472682652	-0,466280298758069	0,17359481504505	-2,68602664565219	0,00723073221954136	0,0330628088371099
eipr1	XM_038967763.1	EARP-interacting protein homolog	794,173467241184	0,160241873792863	0,0409844572741269	3,90982056248973	9,23647073404443e-05	0,00121483130112934
elac1	XM_038988648.1	elaC ribonuclease Z 1	953,082613218203	0,220855077841375	0,0545296552029159	4,05018291459075	5,11776136068424e-05	0,000777132712631929
elavl4	NA	NA	1227,41500948418	-0,535647764360541	0,154543410377759	-3,46600196702809	0,000528259414876346	0,00460620496967824
ell2	XM_039016338.1	elongation factor for RNA polymerase II 2, transcript variant X2	340,266108026766	-0,199224473488306	0,0642052323498629	-3,10293205392833	0,00191613627363204	0,0121039203463121
elmo1	XM_038972331.1	engulfment and cell motility 1 (ced-12 homolog, C. elegans), transcript variant X1	3518,55423771447	0,0925257675959657	0,0366079176100134	2,52747967206573	0,0114884474462498	0,0468192415128556
elmod3	XM_038989143.1	ELMO/CED-12 domain containing 3	1026,6792202134	-0,345656577521887	0,084851903479333	-4,07364553237249	4,62829074668307e-05	0,000722379913887213
elob	XM_038985594.1	elongin-B	8289,55917216723	0,145678782590451	0,0315596245197497	4,61598592528522	3,91233462634053e-06	0,000109285118514356
elp5	XM_038995461.1	elongator complex protein 5	568,928946358777	0,195980379879578	0,0508874660533033	3,85125051568284	0,000117516209251394	0,00146251001985419
emc7b	XM_038985148.1	ER membrane protein complex subunit 7	4069,4770211161	0,148385161034661	0,0299128652582686	4,96057999638281	7,02830093935805e-07	3,06298991241744e-05
emc9	XM_038972566.1	ER membrane protein complex subunit 9	562,839979993523	0,164065717370919	0,0519019355965879	3,161071268057	0,00157190033276501	0,0104136219496274
eml6	XM_038971557.1	echinoderm microtubule-associated protein-like 6	298,871814325665	-0,74005233036113	0,141738026643049	-5,22126875820608	1,77701425098182e-07	1,09889948517181e-05
eno1a	XM_039007801.1	enolase 1a, (alpha)	40813,5155966536	0,154207759153395	0,0493012140331281	3,1278694080388	0,00176078396872591	0,0113443575725332
eno1b	XM_039012773.1	enolase 1b, (alpha)	7645,81965474045	0,160182315886549	0,044014550794036	3,63930366201201	0,0002733762791425	0,00280148200114401
enox2	XM_038993634.1	ecto-NOX disulfide-thiol exchanger 2, transcript variant X1	4495,54858223915	0,0791260824724556	0,0308165188461374	2,56765155297135	0,0102390020851172	0,0429991411868808
ep400	XM_039015854.1	E1A binding protein p400	3984,88849238867	-0,207928459952665	0,0477500471844208	-4,35451841858085	1,33359768144091e-05	0,000274225999661881
epcam	XM_038960396.1	epithelial cell adhesion molecule isoform X1	126,18860549887	0,399449515593325	0,124311598023075	3,21329241957921	0,00131222614199193	0,00908778046627235
epha2b	XM_039011500.1	eph receptor A2 b	102,036951793048	-0,333667376344545	0,114314553458445	-2,91885299159078	0,00351321861400488	0,0190933890498223
epha3	XM_039014696.1	ephrin type-A receptor 3	271,115743244337	-0,875492749295627	0,184973014338027	-4,73308364697845	2,21134303411955e-06	7,21038550952417e-05
ephb3b	XM_039000695.1	eph receptor B3b	99,4650663683315	-0,560979507637894	0,188957241669848	-2,96881719208229	0,00298948386926055	0,0169202805647417
epm2a	XM_038962769.1	laforin	579,584073467249	0,19097859153896	0,0686844929782985	2,78051978340004	0,00542719527815036	0,0266768957148482
eps15l1a	XM_039001002.1	epidermal growth factor receptor substrate 15-like 1	262,95417428354	-0,707484596195799	0,159458196448031	-4,43680294870495	9,13048035317278e-06	0,000204335698783836
erc2	XM_038971004.1	ERC protein 2 isoform X2	864,484796898868	-0,361565102408156	0,114779959752243	-3,15007169534305	0,0016323040002666	0,0107069948020414
erg28	XM_039008945.1	ergosterol biosynthetic protein 28 homolog isoform X2	3550,69298933667	0,192392765680735	0,0542995461393147	3,54317447123995	0,00039534105695133	0,00368782774763936
ergic2	XM_039002643.1	ERGIC and golgi 2	1272,97060888816	0,159541094054024	0,0397695982633035	4,01163454047856	6,02997964170382e-05	0,000883597345820574
ergic3	XM_039015150.1	endoplasmic reticulum-Golgi intermediate compartment protein 3	1554,25388288952	0,156227962113144	0,0435823678032142	3,58465980596909	0,000337517854525065	0,0032833612390156
erp44	XM_038977241.1	endoplasmic reticulum resident protein 44 isoform X1	2599,61639307645	0,201673320144037	0,0452320367703157	4,45863893258038	8,24817272583995e-06	0,000189275247061869
esyt1b	XM_039011563.1	extended synaptotagmin-like protein 1b, transcript variant X2	1397,3328874224	-0,41733458954831	0,0985059003535422	-4,23664560245099	2,268838146737e-05	0,000414516263644851
esyt2b	XM_038997265.1	extended synaptotagmin-2	209,967125790189	-0,331562316659932	0,105638564127201	-3,13864846043053	0,00169728932861594	0,0110383819310005
etnk1	XM_038977817.1	ethanolamine kinase 1	1591,5785731068	-0,328144171869099	0,0495352642592548	-6,6244558654553	3,4852962782469e-11	3,60079086956254e-08
ewsr1a	XM_038965020.1	EWS RNA-binding protein 1a, transcript variant X2	8670,34569402713	0,201251356862495	0,0524218784618786	3,83907182969121	0,000123500299184111	0,00151958326958371
exoc1	XM_038999584.1	exocyst complex component 1, transcript variant X2	4165,00207716635	0,120697563104314	0,0344052790941625	3,50811172826071	0,00045129947096428	0,00408344049573053
exosc7	XM_038966406.1	exosome component 7	1209,88199840288	0,233476970222947	0,0563336259985518	4,14454006970808	3,40496416490529e-05	0,000567292412331663
exosc8	XM_038965402.1	exosome component 8	474,435555655407	0,284359931679929	0,0978023297889751	2,90749650129484	0,00364334419838306	0,0195769028259783
faf1	XM_039002526.1	FAS-associated factor 1	2218,37799529268	0,109852417910261	0,0276715137298719	3,96987381979299	7,19107036685557e-05	0,00100947992504113
fahd2a	XM_038981236.1	fumarylacetoacetate hydrolase domain-containing protein 2A isoform X1	786,198402068983	0,174489317099623	0,0512929107088494	3,40182131776583	0,000669383877408099	0,00550786683436483
faim2a	XM_038964419.1	protein lifeguard 2a isoform X2	173,896655946234	-0,734611403881976	0,193601171544279	-3,79445743030518	0,000147966664719616	0,00174118122162024
fam120c	XM_038984329.1	family with sequence similarity 120C	357,839742158707	-0,848781803505569	0,171885405518337	-4,93806790021519	7,89003730501365e-07	3,34023626222852e-05
fam135b	XM_038971554.1	family with sequence similarity 135 member B	45,9773696873951	-1,0521473779686	0,219806134057837	-4,78670616940902	1,695407665223e-06	5,82463474411429e-05
fam155b	XM_039004758.1	family with sequence similarity 155 member B	190,910677794169	-0,325214533670912	0,126532506800377	-2,57020541119908	0,010163822935923	0,0427419201832278
fam161b	NA	NA	177,78871211664	0,209218297307387	0,0781464991651615	2,67725745289251	0,00742275739388191	0,0337087920291672
fam162a	XM_038972551.1	family with sequence similarity 162 member A, transcript variant X2	10837,3819220606	0,183266575093789	0,0512727916133673	3,57434361046199	0,00035110759467901	0,00337792868635493
fam171a2a	XM_038981206.1	protein FAM171A2	1046,87327758344	-0,358697252609613	0,106010434695215	-3,38360326170611	0,000715412992034959	0,00578964751473778
fam177a1	XM_038967097.1	protein FAM177A1 isoform X1	1976,75966389286	0,132524109038082	0,0428240882967021	3,09461600489665	0,00197067852946002	0,0123592108438787
fam199x	XM_038994035.1	family with sequence similarity 199, X-linked	3978,13368252038	0,0726752299091239	0,0229552258686778	3,16595577516354	0,0015457429268002	0,0102897478759359
fam204a	XM_038960342.1	protein FAM204A isoform X2	655,675369787224	0,189734373562452	0,0424009274316354	4,4747694226351	7,64938160645089e-06	0,000179672802932923
fam217ba	XM_039008289.1	protein FAM217B isoform X1	209,422375899401	-0,591963426591336	0,131312826326611	-4,50803964206027	6,54293531955421e-06	0,000158850640410949
fam32a	XM_039000525.1	protein FAM32A-like	2851,470008017	0,182802780015312	0,0427569478863895	4,2753935688076	1,90799934522566e-05	0,000362795732176005
fam50a	XM_038985784.1	protein FAM50A	3878,61485099794	0,108595100925555	0,0391130955274478	2,77643841432464	0,00549580457367521	0,026928691618034
fam98b	XM_039008994.1	family with sequence similarity 98 member B	2230,01113170038	0,149025121240045	0,0432593513185322	3,4449226975857	0,000571222727732174	0,00488443362808795
fat3a	XM_038962177.1	protocadherin Fat 3a	3284,74225342306	-0,289726763552592	0,0531666371320891	-5,44940923821802	5,05374053736443e-08	4,48669583796164e-06
fbxl16	XM_038985642.1	F-box/LRR-repeat protein 16	183,10379057068	-0,514686645812506	0,165739570024504	-3,10539387628683	0,00190025796212422	0,0120269194154772
fbxl17	XM_038988757.1	F-box and leucine-rich repeat protein 17, transcript variant X1	192,155278117663	-0,347701331373184	0,137489953260059	-2,52892173667057	0,0114413536709594	0,0467016082982021
fbxl3a	XM_039015068.1	F-box/LRR-repeat protein 3	268,188677820398	-0,338012658263049	0,103037521106598	-3,28048127160743	0,00103630144747377	0,00763224312454656
fbxl6	XM_038966336.1	F-box/LRR-repeat protein 6	1185,82088238345	0,0806909884232806	0,0300636536022178	2,68400472846481	0,00727460773930228	0,0332210791680106
fbxo18	XM_038996683.1	F-box DNA helicase 1, transcript variant X1	545,686425216029	-0,265129055269412	0,0843981144574528	-3,14140969823527	0,00168136648966483	0,0109666433687595
fbxo2	XM_039015922.1	F-box only protein 2	14783,8600061812	0,15429561902786	0,0426222504159082	3,62007208728405	0,000294520950856187	0,00295567513832089
fbxo31	XM_039001417.1	F-box only protein 31 isoform X2	423,328180131277	-0,461364265905915	0,10901979535573	-4,23193113141047	2,31693359425197e-05	0,000421406983899774
fbxo41	NA	NA	214,953617891378	-0,384066109410482	0,12390476327681	-3,09968801241691	0,00193724582642269	0,0122015414144302
fbxo45	NA	NA	629,090556454086	0,13441263637715	0,0498877908817323	2,69429922635377	0,00705368084964166	0,032431017950788
fer	XM_038971140.1	fer (fps/fes related) tyrosine kinase, transcript variant X1	863,37109444981	-0,16591670375547	0,0511606192149409	-3,24305503532717	0,00118255366002492	0,00841059927109137
fgd1	XM_039008695.1	FYVE, RhoGEF and PH domain containing 1	120,684692331005	-0,632320473694736	0,154273934402532	-4,09868637980596	4,15501582454323e-05	0,000665303359727197
fgf14	XM_039014352.1	fibroblast growth factor 14	134,718075920695	-0,628279250554446	0,163859103140179	-3,83426516143544	0,000125940227683877	0,00154167172229953
fgfr1a	XM_039013440.1	fibroblast growth factor receptor 1a	436,923347682567	-0,298228948414327	0,0820653764567166	-3,63404106933721	0,000279016419185036	0,00284303463264479
fhdc1	XM_038999001.1	FH2 domain containing 1	173,670871618667	-0,545597304462802	0,116743802134859	-4,67345841479912	2,96169695548366e-06	8,86704379819135e-05
fhod3b	XM_038992838.1	FH1/FH2 domain-containing protein 3	237,95278975332	-0,936592042960711	0,148773078353136	-6,29544036682204	3,06528387278493e-10	1,34076264225826e-07
fkbp7	XM_039014873.1	peptidyl-prolyl cis-trans isomerase FKBP7	213,537298377418	0,282644166621014	0,11055558347367	2,55657975599513	0,0105706835601987	0,0440244667038605
fktn	XM_038970998.1	fukutin	61,5485393218649	-0,727805182614196	0,189867212151994	-3,83323257536203	0,000126470277517237	0,00154498644410331
flot1b	XM_038994527.1	flotillin 1b, transcript variant X1	2554,43254641498	-0,161615872615333	0,0605721495921335	-2,66815481543225	0,00762691051339014	0,0344180170336895
flot2b	XM_038961281.1	flotillin 2b	490,93093850186	-0,278555996735704	0,0768398992312845	-3,62514786617905	0,000288796163483224	0,00291453348217581
fmnl2a	XM_039006722.1	formin-like 2a, transcript variant X1	415,690093713946	-0,521874307929775	0,0969243724326447	-5,38434549362121	7,27087280392744e-08	5,75218103279238e-06
fn1a	XM_039014382.1	fibronectin 1a	235,625766892387	-0,330633265610617	0,119582876424842	-2,76488804664621	0,00569423349185645	0,0276553923699953
fndc3a	XM_038960993.1	fibronectin type-III domain-containing protein 3A isoform X1	546,52789650421	-0,580116994038319	0,137358577222451	-4,22337655040517	2,40669220742399e-05	0,000434209403439014
foxn4	XM_038997157.1	forkhead box N4	70,4762404206513	-0,583867097779078	0,215433679269812	-2,71019415236294	0,00672438334169299	0,0313103280950931
foxp2	XM_038995581.1	forkhead box P2	449,552431615237	-0,61277810285641	0,143329477211144	-4,27531108589548	1,9087059040793e-05	0,000362795732176005
foxred1	XM_038989838.1	FAD-dependent oxidoreductase domain-containing protein 1	408,156899558752	-0,291383245271298	0,113340795364569	-2,57085936563304	0,0101446513737639	0,0426813150525268
frem2b	XM_038961809.1	FRAS1-related extracellular matrix protein 2b	67,5334880871944	-0,598913521873055	0,150505392795401	-3,97934924954635	6,91041621089211e-05	0,000980106542502298
frmd3	XM_038996919.1	FERM domain containing 3	174,320547831598	-0,695554274063264	0,150163301504816	-4,63198575879046	3,62175071935661e-06	0,00010293291050013
frmpd1b	XM_038992555.1	FERM and PDZ domain containing 1b	1202,74342269423	-0,369580353451984	0,0640233148273339	-5,77259010172645	7,80621774847258e-09	1,26690322164917e-06
frmpd3	XM_038981368.1	FERM and PDZ domain-containing protein 3	750,082097742399	-0,43517518445828	0,0956505629789351	-4,5496353696749	5,3738954026929e-06	0,000137283124222497
frmpd4	XM_039006606.1	FERM and PDZ domain containing 4	1232,09695561062	-0,362254684924716	0,0703303506845323	-5,15075897388333	2,594344229165e-07	1,46768682125333e-05
frs3	XM_038965308.1	fibroblast growth factor receptor substrate 3	41,8330178862715	-0,662806690512649	0,204735976595056	-3,23737284250536	0,00120635687700443	0,00853588520566541
furinb	XM_039017714.1	furin (paired basic amino acid cleaving enzyme) b, transcript variant X2	168,967975011244	-0,241356429675858	0,0891293916737883	-2,70793309752654	0,0067703668979916	0,0314550193692053
fus	XM_038979197.1	RNA-binding protein FUS isoform X2	6866,88212121025	0,135742419810756	0,049120208743798	2,76347400148	0,00571896481594327	0,0277454498922545
fut9a	XM_038969625.1	fucosyltransferase 9a	494,31280445481	-0,204938135283201	0,0624772461269274	-3,28020436219056	0,00103731917743419	0,00763660240907884
fzr1b	XM_039004183.1	fizzy/cell division cycle 20 related 1b	1288,97063160076	0,149111628910575	0,0455276616119362	3,27518751526395	0,00105591859831502	0,00772719709369408
gabarapl2	XM_039000554.1	GABA(A) receptor-associated protein like 2	2115,04026506843	0,151569939714926	0,0553947569675306	2,73617844020452	0,00621573105926705	0,0294932697318073
gabbr2	XM_038971912.1	gamma-aminobutyric acid (GABA) B receptor, 2	53,7424297950021	-0,524747122636191	0,175683539795553	-2,98688837466988	0,00281832607163295	0,016170996834308
gabrg1	XM_039008983.1	gamma-aminobutyric acid type A receptor subunit gamma1	466,243854834496	-0,607151004434579	0,105739237881157	-5,7419650131862	9,35841606738497e-09	1,44680305641766e-06
gad2	XM_038996967.1	glutamate decarboxylase 2	1336,12774745922	-0,760709696757127	0,228707636391894	-3,32612285605383	0,000880631041785354	0,00676372271324207
gal3st4	XM_038995297.1	galactose-3-O-sulfotransferase 4	52,5692486810415	-0,694181730441584	0,202801321063656	-3,42296453889318	0,000619421574785121	0,00519812672503929
gap43	XM_038973447.1	growth associated protein 43	42361,0973174531	0,159847987504041	0,0531747866515817	3,00608610903165	0,00264634045944233	0,0154059881932832
gapdhs	XM_038994611.1	glyceraldehyde-3-phosphate dehydrogenase 2	59514,1988989838	0,146967340884195	0,0430858898898599	3,41103180785836	0,00064717541279456	0,00536699203022023
gas6	XM_038998489.1	growth arrest-specific protein 6 isoform X1	1495,582748241	0,193599357754135	0,0616454293500975	3,14053060859781	0,00168642083860836	0,010981636931439
gatc	XM_038972446.1	glutamyl-tRNA(Gln) amidotransferase subunit C, mitochondrial isoform X2	1049,12573169726	0,150874169821361	0,0503499348129404	2,9965117210556	0,00273087739427118	0,0157745655573186
gatd1	XM_039017807.1	glutamine amidotransferase-like class 1 domain-containing protein 1	3466,71867267805	0,142158233543841	0,0317511434028576	4,47726344025289	7,56059307399931e-06	0,000177936871250087
gba	XM_038994820.1	lysosomal acid glucosylceramidase isoform X1	327,049141894249	0,256646036532736	0,0795869366234699	3,22472565751516	0,0012609343856899	0,00880395826582433
gdpgp1	XM_039000619.1	GDP-D-glucose phosphorylase 1	296,086702239765	0,15012940154114	0,0569919063897964	2,63422319152353	0,00843300340359686	0,0371170122808699
gemin2	XM_038967827.1	gem-associated protein 2	859,48972085811	0,135461297887093	0,0448685644712903	3,01906912965243	0,00253552668507543	0,0148938315777269
gemin5	XM_039005419.1	gem (nuclear organelle) associated protein 5, transcript variant X3	1650,21148839703	0,139355673363427	0,0429090347266363	3,24770002987087	0,00116341854693338	0,00830084205746164
get3	XM_038978703.1	guided entry of tail-anchored proteins factor 3, ATPase	8351,23159220017	0,139393841078309	0,0318736217293263	4,37332921442234	1,22365979496733e-05	0,000256211359405097
gfod1	XM_038997685.1	glucose-fructose oxidoreductase domain-containing protein 1	410,609396609649	-0,637289612994688	0,167803131661604	-3,79784099786566	0,000145961900335155	0,00172154405765242
ggps1	XM_038990950.1	geranylgeranyl pyrophosphate synthase	1019,02829328966	0,159408223451617	0,0457855615087901	3,48162648220472	0,000498378349000303	0,00440822102184805
ghrh	XM_039015564.1	growth hormone releasing hormone	26,9952141648075	0,683943511289946	0,265382993772232	2,57719419608684	0,00996059732669906	0,042089625862007
gig2o	XM_039007722.1	grass carp reovirus (GCRV)-induced gene 2o	60,2387232440564	0,320404389682703	0,119756361262407	2,67546864571679	0,00746248531239399	0,0338121476376497
gigyf1a	XM_038975689.1	GRB10 interacting GYF protein 1a	261,987490351759	-0,738935276579384	0,129733231477325	-5,69580567881356	1,22790669612254e-08	1,77586005926723e-06
gigyf1b	XM_039005742.1	GRB10-interacting GYF protein 1 isoform X2	1840,4946102624	-0,297112655967227	0,0467582318081548	-6,35423206733427	2,09470402256915e-10	1,02918834489709e-07
gipr	XM_038961856.1	glucagon receptor	77,193512846785	-0,348962285781005	0,125439660271738	-2,78191351144488	0,00540394391745084	0,0265911999570873
git2a	XM_038996479.1	G protein-coupled receptor kinase interacting ArfGAP 2a, transcript variant X1	304,393093085736	-0,417079752726122	0,0827374074076366	-5,04100582546929	4,6309136792003e-07	2,25675245831355e-05
gk5	XM_038964461.1	putative glycerol kinase 5 isoform X2	256,842755745936	-0,294132392855964	0,0720685883939836	-4,08128422396738	4,47875454479063e-05	0,000704250281709801
gkap1	XM_038991881.1	G kinase-anchoring protein 1	2666,97279906507	0,167353250088436	0,0354053494360848	4,72677865785647	2,28109680598514e-06	7,37081974236658e-05
gla	XR_005476955.1	galactosidase, alpha, transcript variant X2	159,229241127176	0,184936840511021	0,072884425596759	2,53739861426917	0,0111679711249546	0,0458675850611183
glb1l2	XM_038973542.1	beta-galactosidase-1-like protein 2	1043,45422526508	-0,240387547919668	0,0883817663503828	-2,71987716297353	0,00653061712331259	0,0306548415602477
gli1	XM_039016632.1	LOW QUALITY PROTEIN: zinc finger protein GLI1	45,9474874904487	-1,02108738975458	0,188478173770856	-5,41753652067946	6,04258096314848e-08	5,10457022239084e-06
glra4a	XM_038992499.1	glycine receptor, alpha 4a	226,551556245231	-0,270579450538162	0,0789447310040205	-3,42745420874741	0,000609269049382972	0,00514180070452213
glrbb	XM_038992511.1	glycine receptor, beta b	1125,7436709269	-0,368757464816124	0,0835417969055442	-4,41404756032548	1,01455654774143e-05	0,000221749541120305
glrx2	XM_039002741.1	glutaredoxin 2, transcript variant X1	623,594738473516	0,234231398493726	0,0606222178553945	3,86378801007332	0,000111642119520773	0,00140599294271474
gmds	XM_039001966.1	GDP-mannose 4,6 dehydratase isoform X1	1775,33517685139	0,0941968753199316	0,0341195042335957	2,76079261512777	0,00576612781478429	0,027910081826298
gna12a	XM_038982160.1	guanine nucleotide-binding protein subunit alpha-12a	37,3147084611804	-0,652124669797472	0,171628023286132	-3,7996398100459	0,000144906544540768	0,00171134772243784
gnptg	XM_038991323.1	N-acetylglucosamine-1-phosphotransferase subunit gamma isoform X4	542,854994045008	0,195557405586993	0,0475044243099537	4,11661457701357	3,84478234111602e-05	0,000625684247862107
gnrh3	XM_038960891.1	gonadotropin-releasing hormone 3	35,954998924819	0,69630849040034	0,277806532507352	2,50645110507584	0,0121949922977504	0,0488985789539868
golga1	XM_039007412.1	golgin subfamily A member 1 isoform X4	301,827415895404	-0,397580835736863	0,0745588087158822	-5,33244619360679	9,68984861529099e-08	7,10727607944053e-06
golga4	XM_038975090.1	golgin subfamily A member 4 isoform X4	3005,05163205164	-0,147904765572518	0,0592702377823148	-2,49543060913196	0,0125804358437257	0,0498919164536608
golm1	XM_038997423.1	golgi membrane protein 1	4631,15437419543	0,0756560082872751	0,0259499571215899	2,91545793053857	0,00355166986706908	0,0192428614988167
gpaa1	XM_039004030.1	glycosylphosphatidylinositol anchor attachment 1 protein isoform X2	1965,01790912575	0,160598473059733	0,064110374392813	2,50503096543665	0,0122440673353474	0,0490131655264404
gpatch11	XM_038990273.1	G patch domain-containing protein 11 isoform X1	467,545291127503	0,154075789156598	0,0556079628639763	2,77075046848032	0,00559272681848628	0,0272803822494658
gpatch3	XM_038976678.1	G patch domain containing 3	497,667907638078	0,182266556957057	0,058307998680593	3,12592716404999	0,00177245445203649	0,0113949854510115
gpc2	XM_038992489.1	glypican-2	517,460694289517	-0,342996352832317	0,129433822833229	-2,64997467682195	0,00804978041749176	0,0358793928463001
gpc4	XM_039012440.1	glypican-4	875,257430756292	-0,307986585317546	0,112175244648428	-2,74558425330667	0,00604032553632625	0,0288892112251766
gpia	XM_039017634.1	glucose-6-phosphate isomerase a	16153,2691619365	0,128636407237336	0,0414591082164315	3,10272972022958	0,0019174466929992	0,0121079331932751
gpm6aa	XM_038992515.1	glycoprotein M6Aa	4146,98320651154	-0,285128020560684	0,102473190748406	-2,78246454978391	0,00539477586190012	0,0265606624349721
gpn1	XM_039008999.1	GPN-loop GTPase 1	1634,64760295597	0,0753268797844122	0,0247962201447139	3,03783719231378	0,00238282653293113	0,0142180734081918
gpr107	XM_038970581.1	protein GPR107 isoform X2	4184,50322900083	0,118990086001659	0,027728388675501	4,29127301244125	1,77651737419768e-05	0,000344609781829898
gpr12	XM_038972695.1	G protein-coupled receptor 12	72,4284177432782	-0,725421215846943	0,220899522816966	-3,28394197776523	0,00102365994954531	0,00756243283426195
gpr137c	XM_039009922.1	integral membrane protein GPR137C	124,171094874519	-0,543087766591568	0,191421407424888	-2,83713182291104	0,00455208134151359	0,0233275470032959
gpr158a	XM_038997243.1	probable G-protein coupled receptor 158	209,80944841104	-0,692488856494241	0,178980896481005	-3,86906575008542	0,000109253179684395	0,00138172912402686
gpr161a	XM_039014818.1	G-protein coupled receptor 161 isoform X1	354,494861966023	-0,276776588837715	0,0937360083466565	-2,95272429154583	0,00314983151581473	0,0176028368615966
gpr19	XM_038978043.1	probable G-protein coupled receptor 19	127,883125868882	-0,689744375382468	0,148799707533129	-4,6353879776874	3,56268622819614e-06	0,000101819017487419
grcc10	XM_038968683.1	protein C10 isoform X2	2965,29110502776	0,189815514626861	0,0559760723323639	3,39101167191245	0,000696351354481834	0,00567766174839735
gria1a	XM_038992898.1	glutamate receptor, ionotropic, AMPA 1a	756,837904065422	-0,465756372079752	0,115396200355286	-4,036149982805	5,43354882482486e-05	0,000814056373015845
gria2b	XM_038992935.1	glutamate receptor 2b isoform X2	2903,32590921679	-0,477759873937008	0,0911362475561043	-5,24225965791377	1,58621935146793e-07	1,01594516926965e-05
grid1b	XM_038990328.1	glutamate receptor ionotropic, delta-1	506,508784229268	-0,404952539544268	0,0800265049071412	-5,06023023264798	4,18750533488375e-07	2,08891869049062e-05
grik4	XM_038961883.1	glutamate receptor ionotropic, kainate 4	179,054573572915	-0,542463869196912	0,112103061875343	-4,83897460178318	1,30510721736734e-06	4,82083219004267e-05
grin1b	XM_039003520.1	glutamate receptor ionotropic, NMDA 1b isoform X2	676,22304370369	-0,675654603887282	0,195876961344538	-3,44938271070501	0,000561869759312172	0,00482003890391047
grin2bb	XM_038978590.1	glutamate receptor, ionotropic, N-methyl D-aspartate 2B, genome duplicate b	997,988389800185	-0,305367906137521	0,11473260737956	-2,66156163545817	0,00777790994524056	0,0349502090947539
grin2da	XM_038971500.1	glutamate receptor, ionotropic, N-methyl D-aspartate 2D, a	1033,79519849949	-0,4083854625096	0,0843139514792927	-4,84362854953962	1,2748917239159e-06	4,74341716407587e-05
grin3a	XM_038987819.1	glutamate receptor ionotropic, NMDA 3A	28,8122256259522	-0,759566253920641	0,18260307111351	-4,15965760755732	3,18725024993085e-05	0,000537457003828254
grip1	XM_038978056.1	glutamate receptor interacting protein 1	352,383946547087	-0,683769614160202	0,144487603179458	-4,7323756440955	2,21907256049719e-06	7,21590893267023e-05
grip2a	XM_039011549.1	glutamate receptor-interacting protein 2a	570,515616089473	-0,362505163236199	0,143231683863137	-2,53090066009826	0,0113770065337569	0,0464918643438826
grip2b	XM_039015456.1	glutamate receptor interacting protein 2b	614,870946913614	-0,30122139649085	0,100992551802031	-2,98261001545256	0,00285801910360092	0,0163438410696515
grm6a	XM_039011558.1	glutamate receptor, metabotropic 6a	172,9211937663	-0,620122868128778	0,158282389029838	-3,91782605714827	8,935114208599e-05	0,00118365529432408
grpel1	XM_038995855.1	grpE protein homolog 1, mitochondrial	2258,90191407642	0,179580016702992	0,0359997024695938	4,98837502489553	6,08892811682205e-07	2,76697144202383e-05
gsr	XM_038993627.1	glutathione reductase, mitochondrial isoform X3	1178,43905973818	0,109316082918022	0,0410049316215053	2,66592525813873	0,00767767601167698	0,034607918249443
gstr	XM_038983980.1	glutathione S-transferase rho	5396,01995295985	0,229473789694067	0,0606332084953108	3,78462224561008	0,000153942225298192	0,00179701163306278
gtdc1	XM_039006848.1	glycosyltransferase-like domain-containing protein 1 isoform X2	321,605120517873	0,13411621844002	0,0529478989377688	2,53298471007604	0,0113095885953827	0,046290199035786
gtf2a2	XM_038988180.1	general transcription factor IIA, 2	2572,6495584626	0,145235820448417	0,0503486299413582	2,88460322788476	0,00391907249654239	0,0207109729237492
gtf2b	XM_038964240.1	general transcription factor IIB, transcript variant X2	1990,03560551071	0,113531552992262	0,041383455660238	2,74340436729998	0,00608057566879373	0,0290054538519251
gtf2e2	XM_038999149.1	transcription initiation factor IIE subunit beta	2164,01052887805	0,138641865566315	0,0488049544780765	2,84073342653344	0,00450099190699366	0,0231318350377048
gtf2h1	XM_038999158.1	general transcription factor IIH, polypeptide 1	1432,21496860966	0,125971836642692	0,0354118631147237	3,55733433834252	0,000374637212566911	0,00354074121294794
gtf2h2	XM_039013814.1	general transcription factor IIH subunit 2	843,074911300208	0,203019397913539	0,0596417697042203	3,40398011193107	0,000664115886003978	0,00547456779666851
gtf2h3	XM_039002349.1	general transcription factor IIH subunit 3	1173,48609768171	0,133808858259505	0,0528190983412671	2,53334234134324	0,0112980551347833	0,0462588291688669
gtf2h4	XM_038972109.1	general transcription factor IIH subunit 4	769,89507762616	0,148012653596253	0,0319959516059601	4,6259806684006	3,72830074618035e-06	0,000105459749892154
gtf2h5	XM_038962297.1	general transcription factor IIH, polypeptide 5	2741,18038788354	0,189521233063188	0,0515729677056696	3,67481728305415	0,000238019691461206	0,00251385520425179
gtf3c6	XM_039017586.1	general transcription factor IIIC, polypeptide 6, alpha, transcript variant X1	1041,92071689985	0,213693014026668	0,0525396729941793	4,06726958598205	4,75672031481322e-05	0,000734435159411992
gtpbp6	XM_039003051.1	putative GTP-binding protein 6	361,43470197768	0,255819525304194	0,0993957735877637	2,57374650923475	0,0100603951603351	0,0424213723507806
gtpbp8	XM_039014129.1	GTP binding protein 8 (putative)	352,591836027203	-0,197849878212737	0,070474782261132	-2,80738544859407	0,00499454398771214	0,0250579534490518
guf1	XM_038992944.1	GTP binding elongation factor GUF1	1468,75047270297	0,18978271846118	0,0631108474440802	3,00713310226643	0,00263724262780517	0,015360503626419
guk1a	XM_039004073.1	guanylate kinase 1a, transcript variant X2	982,254260390849	-0,204557537767227	0,0589961598638926	-3,46730258781508	0,000525709736114287	0,00458886130572187
gys1	XM_038988333.1	glycogen synthase 1 (muscle), transcript variant X1	4307,71303856867	0,171265511829578	0,0483783819911953	3,54012484048656	0,000399937798878567	0,00371428509383158
hacd4	XM_038975771.1	3-hydroxyacyl-CoA dehydratase 4	100,628656346513	0,295744403568539	0,0955666708515482	3,09463959488496	0,00197052181495443	0,0123592108438787
hadhb	XM_038982341.1	trifunctional enzyme subunit beta, mitochondrial	4802,16938195202	0,13468318623968	0,0516519242483034	2,60751536752485	0,00912019765929783	0,0393828713515573
hbs1l	XM_038985244.1	HBS1-like protein	1658,11493576446	0,216500454057926	0,0560711692746969	3,86117245027073	0,000112844218619846	0,00141864128609815
hcn4	XM_038969734.1	potassium/sodium hyperpolarization-activated cyclic nucleotide-gated channel 4	56,1064085860311	-0,679718647740681	0,17675747194994	-3,84548749335579	0,000120313001363979	0,00149007818367466
hdac10	XM_039017319.1	histone deacetylase 10, transcript variant X1	1714,92152018746	0,153778907879747	0,0554551071396515	2,7730341858774	0,0055536286198788	0,0271415721091692
hdlbpb	XM_038996027.1	high density lipoprotein binding protein b	1113,92815531896	-0,261485048710434	0,070744096053382	-3,69621018993758	0,000218841811742102	0,00236137161905956
hdx	XM_038983637.1	highly divergent homeobox	574,946876197244	0,295576528901129	0,113207250941076	2,61093283728774	0,00902956252023233	0,0390903221379811
heatr5a	XM_039009766.1	HEAT repeat containing 5a	347,787526258881	-0,525782952828631	0,132763600971636	-3,96029445556361	7,48574019906229e-05	0,00104002522966654
herpud2	XM_038994408.1	HERPUD family member 2	1974,48164099069	0,116909775061261	0,0306023072080325	3,82029283826595	0,000133293321314602	0,00161024976611345
hikeshi	XM_038979569.1	heat shock protein nuclear import factor hikeshi, transcript variant X2	838,886359302659	0,175049619463741	0,0596764740664651	2,933310357257	0,00335368465346822	0,0184635716110955
hint1	XM_038971292.1	histidine triad nucleotide-binding protein 1	4132,02245739858	0,196885975923591	0,0355711859821246	5,53498486169483	3,11255236415444e-08	3,20798608175653e-06
hivep2b	XM_038966960.1	HIVEP zinc finger 2b	391,605454237261	-0,680744693532609	0,131873735761613	-5,16209455659304	2,44201875740883e-07	1,41043295929118e-05
hmbsa	XM_039005986.1	hydroxymethylbilane synthase a, transcript variant X4	629,976336979373	0,233861720299228	0,0669073215282772	3,49530836024262	0,00047351435446979	0,00422686395016624
hmces	XM_039016784.1	abasic site processing protein HMCES	1109,27678871039	0,163605348861879	0,0450006277931932	3,63562369871261	0,000277308886257486	0,00283295954420525
hmcn1	XM_039001765.1	hemicentin 1	42,9258047950428	-0,729294252668675	0,189535198029014	-3,84780378659291	0,000119181445183568	0,00148066536002738
hmg20a	XM_039017096.1	high mobility group 20A, transcript variant X1	2577,62153468493	0,129949850902663	0,0400950643986622	3,24104357610158	0,00119092977433587	0,00844839363451434
hmg20b	XM_038998681.1	high mobility group 20B	2641,71464683951	0,167401258436583	0,039803484040548	4,20569360878186	2,60282656944515e-05	0,000459336296745264
hnrnpl	XM_039005298.1	heterogeneous nuclear ribonucleoprotein L, transcript variant X4	8395,40864399747	0,120837451292847	0,0283348924119787	4,26461655600861	2,00245791385278e-05	0,000377019202079568
hook3	XM_038983175.1	protein Hook homolog 3	128,926820870875	-0,496479790151312	0,147905717846794	-3,35673155425664	0,000788696480507317	0,00623224865969508
hs2st1b	XM_039002031.1	heparan sulfate 2-O-sulfotransferase 1b	343,344058697893	-0,356235293245565	0,0967916381252839	-3,68043459275341	0,000232836779919685	0,00247515020313554
hs3st3b1a	NA	NA	14,8856263915534	-0,667432142322653	0,245174694983504	-2,72227173512976	0,0064834806560987	0,030465144380844
hs6st3b	XM_039006254.1	heparan-sulfate 6-O-sulfotransferase 3-B	99,6785542257589	-0,55626491815605	0,175303339743526	-3,1731564211491	0,0015079125922624	0,0100717109631227
hscb	XM_039013761.1	iron-sulfur cluster co-chaperone protein HscB	353,207952890722	0,168327307186857	0,0519715328081379	3,23883668792812	0,00120018273230693	0,00849890504632829
hsd17b10	XM_038983688.1	3-hydroxyacyl-CoA dehydrogenase type-2 isoform X3	3040,09823444118	0,154117721765725	0,0337348880046671	4,56849661823104	4,91234993973899e-06	0,000127516552941169
hsd17b12b	XM_038996381.1	very-long-chain 3-oxoacyl-CoA reductase-B isoform X1	6889,91440423567	0,121488203620393	0,0478408787575467	2,53942249338864	0,0111035644799203	0,0456762870972933
hsd20b2	XM_039005536.1	hydroxysteroid (20-beta) dehydrogenase 2 isoform X2	16,2271024952542	0,619517173884205	0,247572822217408	2,50236341911622	0,0123367215778087	0,0492365222396384
hsdl2	XM_038987429.1	hydroxysteroid dehydrogenase like 2	2383,20116766648	0,188197862360558	0,0488348541671191	3,85376112144251	0,000116317085499716	0,001452121442958
hsp90ab1	XM_038968641.1	heat shock protein HSP 90-beta	117854,391220388	0,124446204862774	0,0401579758736347	3,09891627143683	0,00194229902261845	0,0122304141580506
hsp90b1	XM_038996427.1	heat shock protein 90, beta (grp94), member 1	439,708363379427	0,29382313755009	0,0884024130989507	3,32370042004631	0,00088831566489154	0,00680068686289538
hspa14	XM_038984750.1	heat shock protein 14, transcript variant X1	2724,99131792984	0,35633277084269	0,118320657066985	3,01158546339849	0,00259887233708563	0,0151789210412393
hspb11	XM_039000935.1	heat shock protein family B (small) member 11	270,621654934971	0,233574089033203	0,0856897181807355	2,7258123143847	0,00641434606857201	0,0302277427987745
hspb7	XM_039010871.1	heat shock protein beta-7	326,452638135255	0,313546273322886	0,106787657035351	2,93616586436662	0,00332296593864841	0,0183339954209472
hspg2	XM_039008751.1	heparan sulfate proteoglycan 2	308,081567794332	-0,414340229299248	0,108370840811253	-3,82335530662622	0,000131647859854855	0,00159305458482256
hunk	XM_038964802.1	hormonally up-regulated neu tumor-associated kinase homolog A	254,449169169208	-0,317937566020597	0,124789695027895	-2,54778702640091	0,0108408631415094	0,0448395371695934
hydin	XM_039000369.1	HYDIN axonemal central pair apparatus protein	626,779059433603	-0,190417112496164	0,069611422025166	-2,73542914304098	0,00622989973024155	0,0295448649510213
hypk	XM_038994855.1	huntingtin-interacting protein K	5088,2846196423	0,200486894956257	0,0630721230209838	3,17869266727482	0,00147940860869782	0,0099460072292717
iah1	XM_038967054.1	isoamyl acetate-hydrolyzing esterase 1 homolog	371,04306291589	0,186041076941132	0,0602282410971406	3,08893425330271	0,00200875887481258	0,0125322933663077
iba57	XM_039004083.1	iron-sulfur cluster assembly factor IBA57	424,294387103328	0,143008266618383	0,0530663985382556	2,69489301248301	0,00704112352893582	0,0323796693722697
id2a	XM_038967200.1	DNA-binding protein inhibitor ID-2a	8787,3041049691	0,151115734707846	0,0410021462068988	3,68555670099093	0,000228203266986282	0,00243600195743958
iffo2b	XM_038964163.1	intermediate filament family orphan 2	53,6744710303668	-0,65313134296169	0,158131094347688	-4,13031570834277	3,62265400726439e-05	0,000597946301327896
ift22	XM_039005992.1	intraflagellar transport 22 homolog (Chlamydomonas), transcript variant X1	371,13527279021	0,166229630302287	0,0527012440406881	3,1541879765485	0,0016094538174191	0,010588092455864
ift52	XM_039016696.1	intraflagellar transport 52 homolog (Chlamydomonas)	804,779761160472	0,13536487450709	0,0274400996856273	4,93310432753245	8,09328977786389e-07	3,39184395872764e-05
igdcc4	XM_038991785.1	immunoglobulin superfamily DCC subclass member 4 isoform X5	546,660146902963	-0,350730538118791	0,0614839285924031	-5,70442628095379	1,16735601345698e-08	1,7089615565168e-06
igf1ra	XM_039016884.1	insulin-like growth factor 1a receptor	747,264389538381	-0,449488439890321	0,082929175441769	-5,42014842781045	5,95495728766719e-08	5,0612903563213e-06
iglon5	XM_038992670.1	IgLON family member 5	219,065450602316	-0,526711552975626	0,207955035238149	-2,53281461721972	0,0113150776871201	0,046296816267846
igsf8	XM_039006376.1	immunoglobulin superfamily, member 8	425,438485175582	-0,545674453572312	0,216422871344782	-2,52133450675368	0,0116910654492993	0,0474401453184768
igsf9b	XM_038997718.1	immunoglobulin superfamily, member 9b	299,34679589155	-0,262289413923229	0,0834780981052206	-3,14201473052997	0,00167789594064667	0,0109499806592384
igsf9bb	XM_038988473.1	immunoglobulin superfamily, member 9Bb	167,581311946832	-0,37190325181112	0,12452091487676	-2,9866729792276	0,00282031233439041	0,0161798052619291
ikbke	XM_038987348.1	inhibitor of nuclear factor kappa-B kinase subunit epsilon	305,62545286675	0,384780363793677	0,140894516409941	2,73098182667476	0,00631459535951734	0,0298636065084136
immt	XM_039012482.1	MICOS complex subunit MIC60 isoform X2	10919,7350347038	0,149369131611413	0,0308313705483091	4,84471267267764	1,26795036653596e-06	4,73621104703565e-05
impa1	XM_038964408.1	inositol monophosphatase 1	1768,95083808942	0,130289726993234	0,0407581515008418	3,19665446531704	0,00139031364018325	0,0094884586953467
inhbaa	XM_038997269.1	inhibin subunit beta Aa	6,36457716935782	-1,04597805476601	0,38091638703816	-2,74595184234282	0,00603356195073398	0,0288663358171431
inhbb	XM_039006382.1	inhibin beta B chain	63,7190101510232	-0,631639857474165	0,188970810482743	-3,34252605394761	0,000830195613210769	0,00647740397194489
ino80e	XM_038993215.1	INO80 complex subunit E, transcript variant X1	1727,97747732391	0,161888750384312	0,0421211223337136	3,84341018032981	0,000121336419581877	0,00150068046935972
inpp4aa	XM_039006470.1	inositol polyphosphate-4-phosphatase type I Aa	1017,9354258076	-0,167469070788254	0,0640437123466374	-2,61491822775398	0,00892488198872307	0,0387916556337288
inpp5f	XM_038960848.1	phosphatidylinositide phosphatase SAC2	155,508727601482	-0,841408634844689	0,182634527428057	-4,60706223896318	4,08397791040918e-06	0,000112530543118115
inpp5ka	XM_038961497.1	inositol polyphosphate 5-phosphatase Ka isoform X2	433,480848349309	-0,250634457794592	0,080162808484986	-3,12656782529687	0,00176859703445347	0,0113808459828662
insrb	XM_039002959.1	insulin receptor b isoform X1	111,518507355265	-0,880224032248622	0,180250726974934	-4,8833313852378	1,04308349438815e-06	4,10926434176116e-05
ints10	XM_039012302.1	integrator complex subunit 10, transcript variant X2	1828,88399023516	0,103159767001853	0,0336013253961788	3,07011005624155	0,00213979904840201	0,0131463125161074
ints12	XM_038981555.1	integrator complex subunit 12	2483,19542043999	0,209212193126181	0,0706378727033279	2,96175670528544	0,00305889385677427	0,0172207417926421
ints6l	XM_039012452.1	integrator complex subunit 6	684,041890371732	-0,158490277998706	0,0511205555743844	-3,10032385638083	0,00193309152788984	0,0121874132239101
ints8	XM_038966659.1	integrator complex subunit 8	1226,3164968653	0,105430049946474	0,0383897260275393	2,74630899607991	0,00602699690898115	0,0288433934175318
ipo13	XM_039001687.1	importin-13	322,420601224188	-0,449180205683329	0,123487722260598	-3,63744830223215	0,000275352436867802	0,00281690412240087
ippk	XM_038983930.1	inositol 1,3,4,5,6-pentakisphosphate 2-kinase, transcript variant X2	105,851238487089	-0,285681162959559	0,106379754736976	-2,68548431669075	0,00724247736765041	0,0331044482552354
iqcd	XM_039012961.1	IQ motif containing D	282,829939163051	0,255872008621778	0,0813234339822065	3,14635027190026	0,00165321884352793	0,0108303196823409
iqgap2	XM_038977618.1	IQ motif containing GTPase activating protein 2, transcript variant X2	93,4554029495892	-0,578427281605763	0,123892122846137	-4,66879788898378	3,02967244685777e-06	9,01038653826267e-05
iqsec3a	XM_038982474.1	IQ motif and SEC7 domain-containing protein 3	956,162761487361	-0,454332618266319	0,14310929046993	-3,17472483284923	0,00149978651134101	0,0100303641249801
irs1	XM_038973419.1	insulin receptor substrate 1, transcript variant X1	169,313018120235	-0,238884761779509	0,0922320952807957	-2,59003941146774	0,009596494453841	0,0409322326931327
ism2a	XM_039009145.1	isthmin-2	6,18452868181852	-1,00499273393297	0,338813957811059	-2,96620818228927	0,00301496329074422	0,0170322394627694
itga10	XM_038992772.1	integrin, alpha 10	116,122730406031	-0,289762975705238	0,104108560125089	-2,78327714221656	0,00538128175004868	0,0265051404187031
itga7	XM_038963655.1	integrin, alpha 7	190,624629728018	-0,372498024797747	0,11574197720444	-3,21834855248574	0,00128931037654975	0,00896369359870323
itih6	XM_039010632.1	inter-alpha-trypsin inhibitor heavy chain H6	26,3475920727778	0,599505532153043	0,168856692932754	3,5503806318876	0,000384674537778341	0,00361552662607966
itk	XM_038992467.1	IL2 inducible T cell kinase	26,7965252169086	0,576359652362241	0,227986139773487	2,52804689326675	0,0114699031091295	0,0467753453978483
itm2ca	XM_038961935.1	integral membrane protein 2Ca	9179,62213762854	0,0987438139164061	0,0385296987142104	2,56279745784744	0,0103832601376767	0,0434355483272742
itpk1a	XM_038968261.1	inositol-tetrakisphosphate 1-kinase isoform X2	63,9655761947655	-0,55244747603113	0,178293120770155	-3,09853500597655	0,00194479993166929	0,0122440124888858
itsn1	XM_038979813.1	intersectin-1 isoform X1	3806,01081480458	-0,164022409485727	0,036507873895319	-4,49279544341686	7,02942982596681e-06	0,000167971059005964
jak3	XM_039000954.1	Janus kinase 3 (a protein tyrosine kinase, leukocyte)	270,584210463816	-0,475413980615109	0,157936637865635	-3,01015639588053	0,00261113200546807	0,0152282067707517
jakmip1	XM_038993019.1	janus kinase and microtubule interacting protein 1, transcript variant X1	442,483900286668	-0,426438422352871	0,0842410722543271	-5,06212006734003	4,14619757501321e-07	2,07697860925976e-05
kalrna	XM_039006231.1	kalirin	1182,36665544409	-0,622614931926084	0,0971247326318406	-6,41046739645768	1,45074177697552e-10	8,63483264085766e-08
kansl2	XM_039010571.1	KAT8 regulatory NSL complex subunit 2, transcript variant X2	2286,02849459624	0,170841930296966	0,0593201333171118	2,87999909547883	0,00397676311893853	0,0209725867941432
kansl3	XM_039013457.1	KAT8 regulatory NSL complex subunit 3 isoform X2	3050,69930180353	0,0927453440020435	0,0304978385404036	3,04104646233123	0,00235757447503485	0,0141146162715185
kat6a	XM_039013673.1	histone acetyltransferase KAT6A isoform X2	3942,92567985622	-0,126065258122199	0,0359743763136975	-3,5043069829177	0,000457797297733215	0,00412661866745343
katnal1	XM_038965400.1	katanin p60 subunit A-like 1, transcript variant X2	100,300241186707	-0,590179934918517	0,16568287100771	-3,56210591552975	0,000367891897463577	0,00348986476760807
katnbl1	XM_038985144.1	KATNB1-like protein 1 isoform X1	600,760911130906	0,182131357701935	0,0607487944423725	2,9981065364961	0,00271662689726153	0,0157190037275177
kbtbd2	XM_038997730.1	kelch repeat and BTB domain-containing protein 2	1777,96266935842	0,0830009766491014	0,0330826067476726	2,50890074298455	0,0121107509219254	0,0486478108765483
kcnb1	XM_038965409.1	potassium voltage-gated channel subfamily B member 1	106,330994006591	-0,665038068957782	0,202647593939409	-3,28174668166367	0,00103166241262047	0,00760588607470879
kcnc3b	XM_038990413.1	potassium voltage-gated channel subfamily C member 3b isoform X3	290,45056424624	-0,915045608003697	0,222534501614275	-4,11192692084111	3,92370508944912e-05	0,000634783628521747
kcnh1b	XM_038966374.1	potassium voltage-gated channel subfamily H member 1b	54,4362542309933	-0,786666883232084	0,183335397600524	-4,2908619586174	1,77980930096679e-05	0,000345061730798788
kcnh2b	XM_038997228.1	potassium voltage-gated channel subfamily H member 2	107,001290410805	-0,415712555262319	0,14973855719264	-2,77625591601969	0,00549889064155869	0,0269386516853243
kcnh5a	XM_038968738.1	potassium voltage-gated channel subfamily H member 5a	13,2379537938918	-0,950864495020435	0,258293545568887	-3,68133277556809	0,000232017942439393	0,00246790852356872
kcnj12a	XM_038990377.1	potassium inwardly rectifying channel subfamily J member 12a	44,0284941106814	-0,509440092903746	0,184126428710081	-2,76679505746506	0,00566103308308372	0,0275429355749571
kcnk12	XM_038974625.1	potassium channel subfamily K member 12	19,2764432110099	-0,644844100586639	0,23956715714419	-2,69170494100125	0,0071087806808608	0,0326466884353949
kcnn2	XM_038971221.1	potassium calcium-activated channel subfamily N member 2	324,01806275295	-0,484169315722352	0,128175712382208	-3,7773873593041	0,000158482143123969	0,00184016802441806
kcnq3	XM_039004484.1	potassium voltage-gated channel, KQT-like subfamily, member 3	495,289695395841	-0,241579408371739	0,0749603869721781	-3,22276095588197	0,00126961459269082	0,00885250128227873
kcnq5a	XM_038960538.1	potassium voltage-gated channel subfamily KQT member 5	136,344674269497	-0,467044386805638	0,136383648849011	-3,42448959788939	0,000615955424530686	0,0051803082804318
kctd10	XM_038995981.1	potassium channel tetramerization domain containing 10	3708,87846939728	0,141801750623065	0,0392455947775651	3,613188981509	0,00030245409569892	0,00302091925659514
kctd2	XM_038991264.1	BTB/POZ domain-containing protein KCTD2	1022,50988343345	-0,26693400348752	0,070779055516691	-3,77136995596914	0,000162353761526523	0,00188025262017172
kctd5b	XM_038991318.1	BTB/POZ domain-containing protein KCTD5 isoform X2	253,856200851039	-0,66963161965146	0,228312996802295	-2,93295444863054	0,00335753148515719	0,0184728611409929
kctd6b	XM_039011158.1	BTB/POZ domain-containing protein KCTD6	2171,73637109196	0,135355861353453	0,0433471816156215	3,1225988935962	0,00179261869769622	0,0114978281170011
kdm7ab	XM_039001497.1	lysine (K)-specific demethylase 7Ab	1532,70874256599	-0,174326221103467	0,0517212328957184	-3,37049624193893	0,000750329294315655	0,0060087706792503
keap1b	XM_038979028.1	kelch-like ECH-associated protein 1B	1422,58228553754	-0,142605079051458	0,0471134548646549	-3,02684401857445	0,00247121441933995	0,0146045555410226
kiaa0825	XM_039013887.1	KIAA0825 ortholog	89,1426304313453	-0,597834353547272	0,151444198412593	-3,94755533598283	7,89532729126265e-05	0,00107837663349474
kiaa1549la	XM_039000426.1	UPF0606 protein KIAA1549L	1537,26578135744	-0,321672236201162	0,106693455022368	-3,01492004484927	0,00257047007596016	0,0150596292411733
kiaa1549lb	XM_039000329.1	UPF0606 protein KIAA1549L	933,986129893894	-0,528679118467196	0,0987810371450733	-5,3520304478152	8,69727597331842e-08	6,56726731231604e-06
kif13a	XM_038976451.1	kinesin-like protein KIF13A	1599,25728182747	-0,2129247507825	0,0541359980823919	-3,93314538061052	8,38414939591623e-05	0,00112923126692951
kif16ba	XM_038979314.1	kinesin-like protein KIF16B isoform X2	986,97364794244	-0,394885687813197	0,0897860491657187	-4,39807399348147	1,09215747388013e-05	0,000233447032870434
kif26ba	XM_038967353.1	kinesin-like protein KIF26B	360,192554159328	-0,559841704175207	0,109317124446493	-5,12126262934432	3,03496605233161e-07	1,65182287403608e-05
kif5aa	XM_039007478.1	kinesin family member 5A, a	5393,2839273175	-0,379805548102786	0,149127047392483	-2,54685890147873	0,0108697373293352	0,0449360153055862
kitlga	XM_039001592.1	kit ligand a	135,90711429485	-0,405794635323879	0,130739751500556	-3,10383514322462	0,00191029741406766	0,0120774884426564
klf13	XM_038988181.1	Krueppel-like factor 13	101,68858190701	-0,444620447317613	0,166173954507462	-2,67563258415233	0,00745883645501393	0,0338032677041519
klhdc4	XM_039018081.1	kelch domain containing 4	1523,16575579327	0,150885651086666	0,0379608670547707	3,97476830202441	7,04478049830971e-05	0,000993610468473749
klhdc8b	XM_039007425.1	kelch domain containing 8B	44,3908212215206	-0,649558385127729	0,160454580518452	-4,0482383427691	5,16045820398419e-05	0,000781630719604311
klhl8	XM_038989543.1	kelch-like protein 8	848,177536759076	-0,180860933109163	0,0662461231644895	-2,73013611166475	0,0063308181185187	0,0299166605345073
kmt2a	XM_038961615.1	lysine (K)-specific methyltransferase 2A	2364,95445117921	-0,189364309488109	0,0504219920600061	-3,75558960984228	0,000172933870403366	0,0019728432346557
kmt2ca	XM_038972982.1	histone-lysine N-methyltransferase 2C	3636,19486566796	-0,291678205814292	0,0485296925034963	-6,01030401734521	1,85175741406394e-09	4,35719847809766e-07
kmt5b	XM_039017505.1	histone-lysine N-methyltransferase KMT5B	356,313256268964	-0,375788636349053	0,064708040590635	-5,80744885672585	6,34319184731151e-09	1,09380414417078e-06
ksr2	XM_039003191.1	LOW QUALITY PROTEIN: kinase suppressor of Ras 2	70,5127461809782	-0,573470921276278	0,156906015841299	-3,65486892393156	0,00025731340719943	0,00267431468444566
ktn1	XM_038967032.1	kinectin isoform X1	4558,65520688957	0,0850777366178969	0,0325990195506148	2,6098250128597	0,00905885477898534	0,0391698546543541
l2hgdh	XM_039009206.1	L-2-hydroxyglutarate dehydrogenase	214,790403247098	-0,309396898620728	0,117417443443112	-2,63501648092542	0,00841331979845162	0,0370713195590988
l3mbtl3	XM_038968094.1	L3MBTL histone methyl-lysine binding protein 3	59,5428649159693	-0,497724173624271	0,147625716935669	-3,37152756278342	0,000747525582699142	0,005996756894357
lamc3	XM_038965701.1	laminin, gamma 3	103,29298257724	-0,657844133905597	0,103698732823125	-6,34380108605241	2,24164226600146e-10	1,04758458231291e-07
lamtor3	XM_038967778.1	ragulator complex protein LAMTOR3	2124,3257782163	0,173368205699482	0,0510029462907242	3,39918021032075	0,000675881670463835	0,0055478171855117
lancl2	XM_038997696.1	LanC lantibiotic synthetase component C-like 2 (bacterial)	2605,04423870162	0,217013228368508	0,0491343015319972	4,41673579560675	1,00202583317575e-05	0,000219948963026406
las1l	XM_038988882.1	ribosomal biogenesis protein LAS1L	1435,21213428671	0,0915588973023839	0,0363618908794505	2,51799054141399	0,0118026490543507	0,0477363118665311
lats2	XM_039007066.1	large tumor suppressor kinase 2	34,0915630132768	-0,549478250680854	0,178832958227677	-3,07257821000366	0,00212218214113218	0,0130649342354939
lclat1	XM_039009675.1	lysocardiolipin acyltransferase 1	312,21305981942	-0,179394581214446	0,0640805003444843	-2,79951904635662	0,00511787972014656	0,0254948599892356
lcmt1	XM_038974811.1	leucine carboxyl methyltransferase 1	1832,34533529323	0,138038157877631	0,0296678571038495	4,65278491110572	3,27481793658117e-06	9,54166490100379e-05
lef1	XM_038981776.1	lymphoid enhancer-binding factor 1	1923,22038147737	-0,466553465026143	0,143614906813049	-3,24864232675707	0,0011595718248081	0,00828493279689084
lepr	XM_039002003.1	leptin receptor	160,329325681801	0,278058963886868	0,110151915663534	2,52432254320674	0,0115921514769831	0,0471598341090017
leprotl1	XM_038993748.1	leptin receptor overlapping transcript like 1, transcript variant X2	3839,93615500309	0,101983694649328	0,0301528537805556	3,38222363267962	0,000719015851048416	0,00581338089697097
letm1	XM_038982990.1	leucine zipper-EF-hand containing transmembrane protein 1	148,75607720461	-0,611079332049894	0,14580884147881	-4,19096212446555	2,77774032023774e-05	0,000484342304647385
lgals3a	XM_038967527.1	galectin-3	3546,42943257876	0,118862438763752	0,039236198819145	3,02940759658284	0,00245033848241538	0,0145218589472558
lgi2a	XM_038995557.1	leucine-rich repeat LGI family member 2a	212,362167078279	-0,536107474827508	0,182067261231181	-2,94455725429287	0,00323417101518791	0,0179289044515834
lgi3	XM_039012936.1	leucine-rich repeat LGI family, member 3	181,181938334192	-0,622399496210004	0,226146503673913	-2,75219597074761	0,00591970845756553	0,0284423554249836
lin7b	XM_038989082.1	protein lin-7 homolog B isoform X2	7766,77225041556	0,16623447548603	0,0412924072172048	4,02578795204673	5,67848438581684e-05	0,000843005792492105
lingo3a	XM_038998907.1	leucine-rich repeat and immunoglobulin-like domain-containing nogo receptor-interacting protein 3a	76,806723233337	-0,732766313077269	0,239731887863405	-3,05660761114427	0,00223857110439069	0,0135970922609959
lins1	XM_038996023.1	lines homolog 1	534,655772653927	0,235677855931139	0,0819058088452389	2,87742541406865	0,00400934678572007	0,0210947984690365
lman1	XM_038989572.1	protein ERGIC-53	1124,31783048574	0,130632885547635	0,0424410942406712	3,07798109084684	0,0020840813879852	0,0128812247359754
lmln	XM_039014048.1	leishmanolysin-like peptidase	206,365157479646	-0,76129823863443	0,116903831831711	-6,51217523588412	7,4070234967094e-11	6,03790253991991e-08
lnx1	XM_038999576.1	ligand of numb-protein X 1	2859,79406675748	0,103226156383889	0,03443083482045	2,99807300410207	0,00271692582586155	0,0157190037275177
LOC120017351	NA	NA	47,1316872417648	-0,395913002406552	0,156450170095071	-2,53060129091559	0,0113867202210681	0,046520958442767
LOC120017353	XM_038960113.1	stromal membrane-associated protein 1-like isoform X2	1717,54521177199	0,104810195703488	0,0301314165735606	3,47843571999386	0,000504349383724676	0,00444132073313355
LOC120017357	XM_038960107.1	cadherin-23-like	395,168841632598	-0,40107632331784	0,0745915426553674	-5,37696780412384	7,57507126141848e-08	5,91928280900429e-06
LOC120017362	XM_038960112.1	adenosine kinase-like	2348,88234221918	0,19856561003787	0,0689120189090741	2,88143655027532	0,00395866928860792	0,0208833050999412
LOC120017380	XM_038960133.1	protein DPCD-like, transcript variant X1	360,872029842391	0,163826202858931	0,0584699501547237	2,80188716469592	0,00508046395015703	0,025368369831586
LOC120017386	NA	NA	1248,93501149199	-0,430237359190779	0,0767006358416078	-5,60930629153127	2,03139226094141e-08	2,4367874991032e-06
LOC120017393	XM_038960143.1	gamma-aminobutyric acid receptor subunit pi-like	165,826022687026	-1,00629960550941	0,258956121928712	-3,88598500014005	0,000101915799640965	0,00130830851314334
LOC120017396	XM_038960145.1	serine/threonine-protein kinase 32C-like	94,594671426258	-0,449983155666879	0,143769952098456	-3,12988318559586	0,0017487582893538	0,0112790477383453
LOC120017401	XM_038960150.1	transient receptor potential cation channel subfamily V member 5	92,844103423433	-0,618519728153356	0,126579323213025	-4,8864199337867	1,02686058435215e-06	4,06965840651476e-05
LOC120017404	XM_038960153.1	uncharacterized LOC120017404	741,504235199322	0,155883454700339	0,0477273319235191	3,26612547607176	0,00109029926259841	0,00790814229557475
LOC120017414	XM_038960161.1	cGMP-dependent protein kinase 2-like	177,550987407928	-0,406255109517062	0,0894811633208213	-4,5401187740541	5,62225477013593e-06	0,000142009444958074
LOC120017418	XM_038960164.1	synaptic vesicular amine transporter-like	119,02417446993	-0,445498081761872	0,156955432640401	-2,83837312457065	0,00453441421978873	0,0232636010329227
LOC120017430	XM_038960177.1	protocadherin-15-like	163,102413473514	-0,57246223428152	0,114839958621322	-4,98486973657995	6,20035714931328e-07	2,80406122604137e-05
LOC120017434	XM_038960181.1	uncharacterized LOC120017434	231,927585065098	-0,310997331069125	0,0798171323792965	-3,89637314444278	9,76439136720043e-05	0,00126631871908705
LOC120017440	XM_038960186.1	VPS10 domain-containing receptor SorCS3-like	575,622414118585	-0,43062671280807	0,0903239420643325	-4,76758103074554	1,86451013862933e-06	6,27339447863211e-05
LOC120017445	XM_038960205.1	ATP synthase membrane subunit DAPIT, mitochondrial-like	2620,01033396718	0,256155523472525	0,0641434620764907	3,99347829350186	6,51110418581389e-05	0,000936571124607153
LOC120017456	XM_038960209.1	dnaJ homolog subfamily B member 12-like	3887,12094300116	0,0959617897051297	0,0317118212334544	3,02605734936141	0,00247765304321169	0,0146330551987597
LOC120017467	XM_038960246.1	RING finger protein 24-like isoform X2	4492,02128882657	0,209019194103552	0,0652807013620781	3,20185276417652	0,00136546771137579	0,00934998671323321
LOC120017472	XM_038960236.1	fibroblast growth factor receptor 2-like isoform X4	3790,49192786463	-0,434566587818847	0,1368624864125	-3,17520599844339	0,00149730164835617	0,0100174814813637
LOC120017476	XM_038960248.1	serum response factor-like, transcript variant X1	223,309759399078	-0,284179662385665	0,0794571212376828	-3,57651596180522	0,000348204064456411	0,00335795958775027
LOC120017480	XM_038960259.1	target of Myb protein 1-like, transcript variant X1	412,993766660296	-0,278163603130626	0,0801515585075263	-3,47047029789827	0,000519547800703878	0,00454502950435268
LOC120017500	XM_038960290.1	protein O-GlcNAcase-like, transcript variant X2	1499,51882591579	-0,180879189917512	0,0455816262113297	-3,96824784352589	7,24030130303217e-05	0,00101440580795256
LOC120017504	XM_038960296.1	anthrax toxin receptor 1-like	376,344083979124	0,207362737895589	0,0708437123171675	2,92704505612616	0,00342199302233711	0,0187241226136026
LOC120017510	XM_038960306.1	protein FAM83H-like	41,9067686038056	-0,626891119347214	0,221351194944665	-2,83211084315099	0,00462418157994908	0,023622777485833
LOC120017526	XM_038960343.1	rab11 family-interacting protein 2-like	471,638843834447	-0,298816650017639	0,0584165033680645	-5,11527792300211	3,1327933702903e-07	1,69222740681028e-05
LOC120017529	XM_038960351.1	thioredoxin-dependent peroxide reductase, mitochondrial-like	2200,9297165894	0,181144806742527	0,0450413013485117	4,02174895749348	5,7767607877966e-05	0,000854319868566383
LOC120017535	XM_038960358.1	regulator of microtubule dynamics protein 2-like	207,468488506075	-0,494738022975441	0,107695401959235	-4,59386393453184	4,35113146864617e-06	0,000117339873974385
LOC120017536	XM_038960359.1	kynurenine 3-monooxygenase-like, transcript variant X1	326,06279850023	0,186628430569758	0,0596902716251589	3,12661385998948	0,0017683201572559	0,0113808459828662
LOC120017539	XM_038960367.1	cytoplasmic polyadenylation element-binding protein 3-like, transcript variant X1	894,383593216485	-0,309650565314703	0,0753159149873055	-4,11135634967582	3,93341569344825e-05	0,000636067721717351
LOC120017540	XM_038960371.1	E3 ubiquitin-protein ligase MARCHF5-like, transcript variant X1	955,570858793949	0,157274447390727	0,053880641089821	2,91894164972062	0,00351221959791953	0,0190933890498223
LOC120017563	XM_038960405.1	cytochrome c oxidase subunit 7A-related protein, mitochondrial-like	4895,39786905442	0,13772069159433	0,0356258931595751	3,86574705586899	0,000110749674502392	0,00139671539218611
LOC120017567	XM_038960409.1	40S ribosomal protein S15a	13026,2826057968	0,204079717841094	0,0756373124985592	2,69813549820377	0,00697290526406473	0,0321585692562954
LOC120017572	XM_038960419.1	protein quaking-B isoform X1	13096,2393691399	-0,241249829977915	0,085297951017562	-2,82831916945161	0,00467931285528743	0,0238399025824708
LOC120017579	XM_038960431.1	male-enhanced antigen 1-like, transcript variant X1	3423,09589693911	0,0885539576398243	0,0317115496233112	2,79248282382038	0,0052305244441067	0,0259156265004524
LOC120017580	XM_038960433.1	serine/threonine-protein phosphatase 2A 56 kDa regulatory subunit delta isoform isoform X1	787,161901869126	-0,376320458184587	0,0815358469143459	-4,61539890031332	3,92340999223855e-06	0,000109340284531173
LOC120017581	XM_038960438.1	zinc finger protein 318-like isoform X2	2820,3189449467	-0,163618030336668	0,0409989878353116	-3,99078218696284	6,58557411572926e-05	0,000945954292386309
LOC120017583	XM_038960440.1	cold shock domain-containing protein E1-like, transcript variant X1	211,394811976044	-0,554287482557068	0,113686463537438	-4,87558030490179	1,08489049742987e-06	4,24337704158313e-05
LOC120017587	XM_038960444.1	adipocyte plasma membrane-associated protein	3487,03533551953	0,103281666042278	0,0353046886450646	2,9254376686513	0,00343972076260716	0,0188039116891375
LOC120017601	XM_038960462.1	bone morphogenetic protein receptor type-1A-like isoform X2	101,744051719892	-0,614230122352215	0,197204601961722	-3,11468452684202	0,00184141738074515	0,0117436197004243
LOC120017612	XM_038960494.1	core histone macro-H2A.2-like	10564,7196444529	0,0973280480172199	0,0294801179959434	3,30148095169133	0,000961758650871119	0,00723325593013094
LOC120017628	NA	NA	1194,52574989487	0,127129684861648	0,0325777625670449	3,90234549103903	9,52650488503559e-05	0,00124295071193733
LOC120017633	XM_038960535.1	calcium/calmodulin-dependent protein kinase type II subunit gamma isoform X4	4345,84946165144	-0,346322307150247	0,0809048955504633	-4,28061002729103	1,8638171114836e-05	0,00035729304295875
LOC120017641	XM_038960545.1	filensin	20,3561873756069	-2,01682910900597	0,417383316523339	-4,83207888088453	1,35114696844664e-06	4,93498862701383e-05
LOC120017645	XM_038960554.1	stromal membrane-associated protein 1-like isoform X3	5262,91122909947	0,150899614287627	0,0303547065361876	4,9712097894187	6,6536404080375e-07	2,95720099770856e-05
LOC120017646	XR_005472132.1	uncharacterized LOC120017646	411,701715632105	0,330554943483663	0,13101581755273	2,5230155385675	0,0116353259569286	0,0472721548251537
LOC120017648	XM_038960559.1	axin-1-like	283,219395671327	-0,379672044705738	0,110971981065029	-3,42133249367921	0,00062315098030205	0,0052194010488674
LOC120017649	XM_038960556.1	isoaspartyl peptidase/L-asparaginase-like	2730,92473430259	0,168700623954605	0,0366375893700528	4,60457761701154	4,13303851273183e-06	0,000113246518209437
LOC120017650	XM_038960557.1	B-cell lymphoma/leukemia 11A-like	677,568135858784	-0,617110764822523	0,167868591558022	-3,67615382422044	0,000236776784589411	0,00250480498433181
LOC120017652	XM_038960563.1	phosphatidylcholine:ceramide cholinephosphotransferase 1-like, transcript variant X2	67,0684439645402	-0,523770429536164	0,144786871791242	-3,61752708001975	0,000297431219754166	0,0029790465118466
LOC120017655	XM_038960567.1	phosphatidylinositol 3,4,5-trisphosphate 3-phosphatase and dual-specificity protein phosphatase PTEN-like isoform X2	3339,83305028469	0,112924372263701	0,0256492099586747	4,40264524504426	1,06938950342613e-05	0,000230503565621304
LOC120017672	XM_038960589.1	BRISC complex subunit Abraxas 2-like isoform X2	794,4927921909	0,115532151448149	0,0434940738320643	2,65627340161863	0,00790095297580987	0,0353522305867481
LOC120017674	XM_038960595.1	zinc finger protein Pegasus-like	742,819682119533	0,135341689269569	0,0439110428406257	3,0821788897337	0,00205491304147365	0,0127426635647537
LOC120017678	XM_038960600.1	wings apart-like protein homolog	1636,92780015726	-0,0865155766944242	0,0326005007445007	-2,65381128260793	0,00795883245483096	0,0355535488426233
LOC120017682	XM_038960607.1	muscarinic acetylcholine receptor M3-like	46,9091590988061	-0,452312875425901	0,151429765636965	-2,98694826293444	0,00281777404075964	0,0161704162431882
LOC120017683	XM_038960608.1	ubiquitin-conjugating enzyme E2 D4-like	1184,91977903103	0,127844684349305	0,0486057526756396	2,630237725202	0,00853251792544335	0,0374676567619829
LOC120017689	XM_038960614.1	coiled-coil domain-containing protein 6-like	2423,25050461643	0,0798299021239007	0,0263540539378103	3,02913177275426	0,0024525768204053	0,014532723082352
LOC120017693	XM_038960622.1	AT-rich interactive domain-containing protein 5B-like	1849,64823148286	-0,129863413103752	0,0499587516803389	-2,59941269018657	0,00933834305652583	0,0400787783185846
LOC120017704	XM_038960639.1	cilia- and flagella-associated protein 36-like	1314,43076187057	0,192473567635764	0,0488684577689485	3,93860531768334	8,19566183883886e-05	0,00111093651993059
LOC120017705	XM_038960640.1	ubiquitin-40S ribosomal protein S27a	17146,9915027409	0,184818665911183	0,0568576412418709	3,25055105829961	0,0011518158386471	0,0082344386455562
LOC120017706	XM_038960643.1	reticulon-4-like isoform X3	29162,5037130382	0,13628409361365	0,0466462354215298	2,92165257028969	0,00348179696313075	0,0189674379824743
LOC120017723	XM_038960671.1	leucine zipper putative tumor suppressor 2 homolog	300,622892557041	-0,310908472783325	0,113081187687872	-2,74942701912098	0,00596995555879614	0,0286454041508149
LOC120017725	NA	NA	1524,43980243068	-0,258731369852644	0,0650217884010132	-3,97914877789815	6,91624518101128e-05	0,000980106542502298
LOC120017726	XM_038960676.1	PDZ domain-containing protein 7-like, transcript variant X2	842,736944751395	0,595176242678278	0,136499984320159	4,36026601499307	1,29904423985764e-05	0,000268237304265827
LOC120017727	XM_038960677.1	PDZ domain-containing protein 7-like	426,134625877156	-0,231773029863174	0,0666952891454106	-3,47510345682523	0,000510656366358848	0,00448474825959667
LOC120017729	XM_038960681.1	peroxiredoxin-like 2A, transcript variant X2	2888,57850873086	0,22573047811791	0,0772447003093953	2,92227786778602	0,00347481384227991	0,0189456162676297
LOC120017734	XM_038960689.1	cell division cycle and apoptosis regulator protein 1-like	2190,96987120384	-0,139397525590055	0,0324229220167413	-4,2993511046931	1,71298913910944e-05	0,000335187023744889
LOC120017761	XM_038960731.1	E3 ubiquitin-protein ligase MARCHF8-like	43,4847408246944	-0,914853592456134	0,232214846162237	-3,93968606045528	8,15883050317292e-05	0,00110705631249659
LOC120017765	XM_038960738.1	disks large homolog 5-like	1479,27009109112	-0,178490458055084	0,0426524123194828	-4,18476818422654	2,8545725881401e-05	0,000494135883295468
LOC120017766	NA	NA	137,676767906	-0,441388297276629	0,124784996420756	-3,53719044706572	0,000404407939474121	0,003752344166353
LOC120017767	XM_038960740.1	zinc finger CCHC domain-containing protein 24-like	32,2256679667636	-0,612480124761427	0,191725691037282	-3,19456470047265	0,00140041890790428	0,00953832604819649
LOC120017775	XM_038960751.1	ABC transporter G family member 23-like	65,7492195144278	-1,09543785101955	0,286015547826097	-3,82999406621629	0,000128146349028024	0,00156121776514543
LOC120017786	XM_038960762.1	MHC class II regulatory factor RFX1-like	405,591356850864	-0,228231980422824	0,0909243524122646	-2,51013039265857	0,0120686588512277	0,0485250128822701
LOC120017788	XM_038960760.1	VPS10 domain-containing receptor SorCS1-like	349,931589591369	-0,502887173665302	0,0997667936735674	-5,04062679723602	4,6400956817127e-07	2,25815891202157e-05
LOC120017793	XM_038960766.1	protein FAM53B-like	650,715464928521	0,147901605558058	0,0533235965275295	2,77366147802316	0,00554293238249882	0,0271003756492755
LOC120017809	XM_038960779.1	inactive phospholipase D5-like	39,5993759273768	-0,44525678023528	0,153427209370848	-2,90207181673397	0,00370703545491428	0,0198388899823053
LOC120017810	XM_038960780.1	girdin-like	2662,95530806562	-0,35840401380783	0,0705062005488832	-5,08329779533847	3,70937437367402e-07	1,91430403828153e-05
LOC120017827	XM_038960796.1	semaphorin-4G-like	281,949902859833	-0,304329598760572	0,105568032866105	-2,88278175218592	0,00394180443111454	0,0208065782973929
LOC120017834	XM_038960799.1	methylcytosine dioxygenase TET3-like	267,158810993813	-0,386519273720196	0,090521520568752	-4,26991583097226	1,95546748789665e-05	0,000369919580107537
LOC120017837	XM_038960802.1	potassium voltage-gated channel subfamily H member 1-like	40,6910590339089	-0,95235145402725	0,242820045652041	-3,92204626874983	8,78001262479361e-05	0,00116677551987207
LOC120017845	XM_038960810.1	dentin sialophosphoprotein-like	375,427393764951	-0,589833885033954	0,177100261270594	-3,33050827142902	0,000866875880723415	0,00668797433707544
LOC120017848	XM_038960812.1	methylcytosine dioxygenase tet3-B-like	197,284772853996	-0,511663649641555	0,118779399491739	-4,30768005084199	1,64975789645403e-05	0,000324763262744878
LOC120017852	XM_038960813.1	tau-tubulin kinase 1-like	465,416221613532	-0,584430169167992	0,118363290748438	-4,93759649188956	7,90912760762617e-07	3,34023626222852e-05
LOC120017856	XM_038960819.1	sodium/calcium exchanger 1-like	152,905535483218	-0,568793711064307	0,1995862332636	-2,84986445088667	0,00437378646461929	0,0226044090960375
LOC120017857	XM_038960820.1	exocyst complex component 6-like	160,87625478997	-0,579085326115166	0,200649325380499	-2,88605668131215	0,00390101894374184	0,0206429398724091
LOC120017887	XM_038960841.1	actin-binding LIM protein 1-like, transcript variant X2	1394,41407152813	-0,174688153609881	0,0505373227316061	-3,45661669767542	0,000547002304289851	0,00472982923046386
LOC120017895	XM_038960850.1	DENN domain-containing protein 10-like isoform X1	663,330342885671	0,104673296859014	0,0359018217546012	2,91554277034979	0,00355070435588411	0,0192416789514979
LOC120017919	XM_038960877.1	heat shock 70 kDa protein 12A-like	637,892819705531	-0,580203532310694	0,132580892223342	-4,37622286726884	1,20753549576268e-05	0,000254021557926804
LOC120017934	XM_038960889.1	transcription factor COE3-like, transcript variant X1	1183,29924093617	-0,523308813741315	0,141977121911885	-3,68586717841834	0,000227925206427635	0,0024344828406611
LOC120017944	XM_038960903.1	ryanodine receptor 2-like	60,6119675723224	-0,656022931656391	0,165523821591942	-3,96331431540805	7,39163595725414e-05	0,00103117777860301
LOC120017949	XM_038960908.1	2-aminoethanethiol dioxygenase-like	789,656689096819	0,172989258717764	0,0433161948020154	3,99363931916094	6,50668176781463e-05	0,000936497411581891
LOC120017964	XM_038960924.1	ribosomal protein 63, mitochondrial-like	632,871625768984	0,209907686388696	0,0586077913663295	3,58156623027581	0,00034154052830522	0,00331619765260513
LOC120017966	XM_038960926.1	calcium-activated potassium channel subunit alpha-1-like	717,930000297102	-0,534820294102958	0,0913475522102057	-5,85478517116965	4,77627002678598e-09	8,87619052076335e-07
LOC120017968	XM_038960928.1	EH domain-binding protein 1-like	114,175589577585	-0,44377932878104	0,171347581523034	-2,58993634363834	0,00959936808762668	0,0409394215456488
LOC120017972	XM_038960935.1	histone H3	52,6888507878196	0,420271179548454	0,152868283657538	2,74923724851888	0,00597341328446402	0,0286543285106154
LOC120018002	XM_038960951.1	calcium-binding protein 8	58,4826764532402	-0,375167037797098	0,142949603278808	-2,62447064694104	0,00867837725807743	0,0379270570385601
LOC120018006	XM_038960953.1	immunoglobulin superfamily member 11-like isoform X1	96,9241119087745	-0,920443232717988	0,253244191789473	-3,63460747594627	0,000278404181953262	0,00284163995279387
LOC120018009	XM_038960957.1	lysosomal amino acid transporter 1 homolog	185,812056453462	-0,606274943558048	0,107887145462462	-5,61952900838397	1,91478729053909e-08	2,314056044835e-06
LOC120018011	XM_038960964.1	programmed cell death protein 10	1682,17277399866	0,112257031774371	0,0323795690392333	3,46690938469111	0,000526479341864188	0,00459334336040935
LOC120018023	XM_038960977.1	rho GTPase-activating protein 42	16,5925743197009	-0,720787339903357	0,25689477858725	-2,80576874262376	0,00501967035805716	0,025155050892475
LOC120018032	XM_038960987.1	acetyl-coenzyme A transporter 1-like isoform X1	483,169999654314	-0,316315091974958	0,106888601295947	-2,95929676448066	0,00308342010491379	0,017323469439684
LOC120018044	XM_038961004.1	protein phosphatase 1D-like	326,576375735033	-0,345824221472783	0,125064988930134	-2,76515613547108	0,0056895555724168	0,0276401584336819
LOC120018057	XM_038961020.1	glutamate receptor 4-like	193,56093264287	-0,389841171814764	0,103007572081619	-3,78458752047732	0,000153963720088157	0,00179701163306278
LOC120018058	XM_038961024.1	histone H4	62,46445331307	0,582951577051973	0,219888417933525	2,65112452274866	0,00802242579233695	0,035779699812702
LOC120018059	XM_038961021.1	gap junction delta-2 protein	19,605579523536	-1,07495705971522	0,307511886631435	-3,49566018891361	0,000472890508712331	0,00422339737947838
LOC120018065	XM_038961028.1	protein mono-ADP-ribosyltransferase TIPARP-like	728,340332390108	-0,143997663697376	0,0537960080682264	-2,67673511229219	0,00743433848897247	0,0337357563997945
LOC120018066	XM_038961029.1	translocon-associated protein subunit gamma	1387,57369294673	0,163327969641384	0,0505514979854077	3,23092244840164	0,00123391413806022	0,00866778742396832
LOC120018080	XM_038961048.1	calcium-binding protein 39	467,63282861488	-0,446572087333463	0,121766424722107	-3,66744846416096	0,000244982906526312	0,00257152604533842
LOC120018085	XM_038961058.1	syntaxin-10-like	1511,24596902829	0,429578929210884	0,16369082038549	2,62433121294909	0,00868193120873106	0,0379286839695543
LOC120018096	XM_038961082.1	sacsin-like	642,776524581738	-0,719250168144818	0,107538289299425	-6,68831699695509	2,25751717899692e-11	2,78214328379642e-08
LOC120018106	XM_038961100.1	serine/threonine-protein kinase NLK-like	1603,59539110391	-0,171424993665562	0,0398843345561804	-4,29805324755	1,72304775623504e-05	0,000336534632272715
LOC120018111	XM_038961105.1	glycerophosphodiester phosphodiesterase domain-containing protein 5-like	1840,90861157298	0,198862938023899	0,0516511328546485	3,85011764569655	0,000118061102675724	0,00146827238892864
LOC120018115	XM_038961110.1	A-kinase anchor protein 1, mitochondrial-like, transcript variant X1	591,918647696939	-0,224765540586621	0,0818287752763187	-2,74677874412313	0,00601837200728725	0,0288121928437496
LOC120018118	XM_038961114.1	neurofibromin-like	2045,25910924937	-0,195164924161003	0,0741750771206995	-2,63113881018858	0,00850992700569172	0,0373913453280834
LOC120018120	XM_038961121.1	CUE domain-containing protein 1-like, transcript variant X2	586,344422205788	-0,52091340981191	0,123363972110773	-4,22257325942913	2,4152885580868e-05	0,000435103740396279
LOC120018125	XM_038961127.1	PHD finger protein 12-like	395,112921423623	-0,339466404470939	0,0861531709271099	-3,94026593354464	8,13913317744867e-05	0,00110536270229289
LOC120018140	XM_038961154.1	protein Aster-B-like	236,003727601001	-0,643161677990351	0,137306384692129	-4,68413526022449	2,81144314624753e-06	8,50434678802142e-05
LOC120018146	XM_038961165.1	40S ribosomal protein S25-like	38349,2064639733	0,236394863565455	0,0763692411465695	3,09541983154921	0,00196534493944128	0,012334387916525
LOC120018155	XM_038961189.1	protein NPAT-like	1062,05711460191	-0,146670386783915	0,0505335051534021	-2,90243841860316	0,0037026994962149	0,0198239704249625
LOC120018160	XM_038961193.1	mediator of RNA polymerase II transcription subunit 13-like	1383,07475373188	-0,112385973668387	0,0373328403127965	-3,01037833518026	0,00260922457357678	0,0152195572906941
LOC120018169	XM_038961218.1	endothelial cell-selective adhesion molecule-like isoform X2	23,1827727246313	-0,573113214431682	0,191095020892013	-2,999100718357	0,00270777778390905	0,0156872663181176
LOC120018174	XM_038961222.1	rho GTPase-activating protein 32-like	3228,1975958497	-0,151491870554533	0,0517479659632574	-2,92749420647947	0,00341705427038454	0,0187056601825217
LOC120018175	XM_038961224.1	zinc finger and BTB domain-containing protein 16-A-like	352,440535604757	-0,255243600970454	0,0851529083251527	-2,99747367401495	0,00272227369816051	0,015735663292816
LOC120018182	XM_038961233.1	serine/threonine-protein kinase TAO1	2649,96241019415	-0,0758321500319486	0,0234835120115624	-3,22916563734639	0,00124151964928109	0,00869888362195057
LOC120018189	XM_038961247.1	nucleoredoxin isoform X1	1246,99946737212	0,180390826549283	0,0508037981807837	3,5507350436156	0,000384156942915488	0,00361280764799865
LOC120018193	XM_038961257.1	thymidine kinase, cytosolic-like	721,12777527046	0,281859110145077	0,103898034958754	2,71284351294009	0,00667086005023658	0,0311419676456899
LOC120018196	XM_038961265.1	transcriptional adapter 2-alpha-like, transcript variant X2	2568,31693469814	0,141314551672977	0,0414034012701888	3,41311455913468	0,000642249380312063	0,00532860479381281
LOC120018208	XM_038961282.1	uncharacterized protein LOC120018208 isoform X1	49,2770922672168	0,75263008763181	0,29975934035682	2,51078110438831	0,0120464368811878	0,0484708942806328
LOC120018209	XM_038961280.1	protein FAM222B-like	228,770012218455	-0,287555927698044	0,0825071946675313	-3,48522245674175	0,000491728049150901	0,004354767886147
LOC120018219	NA	NA	7880,02841561456	0,0723809852040283	0,025612468289321	2,82600584943261	0,0047132403347127	0,0239684944116178
LOC120018225	XM_038961300.1	clustered mitochondria protein homolog, transcript variant X2	1008,95421824185	-0,307647417174759	0,103887559632495	-2,96134992739332	0,00306293722067842	0,017240798696496
LOC120018240	XM_038961322.1	methylosome subunit pICln-like, transcript variant X1	2149,8605047039	0,127664969166799	0,0462554607686137	2,75999778286556	0,00578017538012974	0,0279667543989091
LOC120018241	XM_038961325.1	serine/threonine-protein kinase PAK 1-like	2256,37204689559	0,0981357022899871	0,0340898451252372	2,8787371115786	0,0039927100927099	0,0210319478477347
LOC120018244	XM_038961335.1	DCN1-like protein 5 isoform X3	4827,36907282779	0,259398833713776	0,0782284290698482	3,31591515767453	0,000913435552394901	0,00694702988925952
LOC120018245	XM_038961338.1	polycystin-1-like	637,285897190225	-0,372759687110934	0,0854494594360989	-4,3623410794037	1,28678052090853e-05	0,000266625978875947
LOC120018251	XM_038961349.1	40S ribosomal protein S3-like	28844,0873846835	0,237742768535791	0,0719335921939206	3,30503122789805	0,000949658182750662	0,00716780093449452
LOC120018255	XM_038961354.1	arfaptin-2-like, transcript variant X3	1037,02634769133	-0,121117049684085	0,0407497309506203	-2,97221716214156	0,0029565748036417	0,0167857094622557
LOC120018259	XM_038961358.1	60S ribosomal export protein NMD3-like	1238,22617621628	0,160092284805199	0,0468887847835964	3,41429801484653	0,000639465883539784	0,00531638308666759
LOC120018270	XM_038961379.1	zinc finger and BTB domain-containing protein 44-like, transcript variant X2	1181,27048398562	-0,217186517847924	0,0550042901611977	-3,94853778153357	7,8630007524468e-05	0,00107518966064815
LOC120018279	XM_038961392.1	succinate dehydrogenase [ubiquinone] cytochrome b small subunit B, mitochondrial-like	5053,23329780898	0,130386884562896	0,027937154981498	4,66714970258237	3,05406815966369e-06	9,04543870211871e-05
LOC120018286	XM_038961403.1	39S ribosomal protein L44, mitochondrial-like isoform X2	1220,63831895528	0,191201096228829	0,042909196045585	4,45594683306824	8,3523731664852e-06	0,000190811826982372
LOC120018287	XM_038961405.1	mitochondrial fission factor homolog B-like, transcript variant X2	1983,84257819856	0,127070353824873	0,0338923400413407	3,74923518617709	0,000177374684620089	0,002011349292845
LOC120018288	XM_038961407.1	arf-GAP domain and FG repeat-containing protein 1-like isoform X1	1333,59710553809	0,129815230930462	0,0457604206024167	2,83684523047425	0,00455616918614757	0,0233418254820104
LOC120018292	XM_038961417.1	zinc finger and BTB domain-containing protein 38-like	462,444242663277	-0,271349897534743	0,0690957045270226	-3,92716015260573	8,59547492250614e-05	0,00114906410378504
LOC120018294	XM_038961422.1	ras GTPase-activating protein 2-like	364,962423888418	-0,542972138477309	0,123867961571674	-4,38347520688897	1,16800947179192e-05	0,00024686503078822
LOC120018300	NA	NA	3827,65235954895	0,116205644217994	0,0420483213420536	2,763621483785	0,00571638086708793	0,0277366656601519
LOC120018302	XM_038961431.1	RING-box protein 2-like	841,085424214298	0,165709063488432	0,0513231478477363	3,22873928115345	0,00124337192843751	0,00870845947222576
LOC120018308	XM_038961435.1	coiled-coil domain-containing protein 9-like	755,864689307051	-0,109021405900887	0,0403208367783157	-2,70384780207532	0,00685416755192553	0,0317253106162786
LOC120018313	XM_038961441.1	mitogen-activated protein kinase kinase kinase kinase 5-like	14,8351333122456	0,657246077633502	0,217213509589799	3,02580663087988	0,00247970831313006	0,014635461258357
LOC120018333	XM_038961469.1	neprilysin-like	284,876950465014	-0,39184498713763	0,101477288054446	-3,86140578498108	0,000112736485066433	0,00141778383936808
LOC120018346	XM_038961489.1	bleomycin hydrolase-like, transcript variant X1	2324,54343089644	0,150891263801248	0,0464037472712214	3,25170428412422	0,00114715305802698	0,00821256262120831
LOC120018352	XM_038961500.1	phosphatidylinositol transfer protein alpha isoform-like	656,904664006896	0,172491691129256	0,04880602055067	3,53422977704515	0,000408965377958118	0,00378440691724041
LOC120018355	XM_038961508.1	14-3-3 protein epsilon-like	17976,5294440071	0,121039784567058	0,0207655046850085	5,82888720515623	5,57982006579477e-09	9,90749536137925e-07
LOC120018357	XM_038961511.1	polymerase delta-interacting protein 2-like, transcript variant X2	1841,06713851945	0,171951973340967	0,0507705767801528	3,38684301511001	0,000707018314574841	0,0057382097539469
LOC120018365	XM_038961526.1	transcription elongation factor SPT5, transcript variant X1	5581,03530189277	0,126230105845455	0,0335246310180384	3,76529441226469	0,000166352952113618	0,00191543542005109
LOC120018368	XM_038961530.1	mitochondrial import inner membrane translocase subunit TIM50-like	1558,50688393143	0,206493995780482	0,059652717048721	3,46160252200801	0,000536969557821469	0,00466383152503328
LOC120018372	XM_038961536.1	calpain small subunit 1-like, transcript variant X1	2684,69266345004	0,160487485789718	0,0449151821005735	3,57312334680857	0,00035274849671617	0,00338742445293678
LOC120018388	XM_038961560.1	latent-transforming growth factor beta-binding protein 4-like	635,50870023847	-0,153660783316766	0,0556861182052017	-2,75940913587352	0,00579059878577867	0,0279983023253604
LOC120018395	XM_038961571.1	striatin-4-like	4787,84805244714	-0,171082998165132	0,0474731676524628	-3,60378307631757	0,000313618831621603	0,00310562303527665
LOC120018397	XM_038961576.1	neutral amino acid transporter B(0)-like, transcript variant X1	97,998687081207	-0,460647519168424	0,130381144855639	-3,53308386483693	0,000410742153625622	0,00379790895181495
LOC120018409	XM_038961591.1	transcription factor RelB-like	224,911762641744	0,197107365878184	0,0739147324582683	2,66668577863648	0,00766032554679776	0,0345470761205828
LOC120018410	XM_038961592.1	cleft lip and palate transmembrane protein 1 homolog	3779,57551025802	0,137878629221296	0,0372837244804474	3,69809162423146	0,000217226484135879	0,00234888824434777
LOC120018413	XM_038961595.1	glutaminyl-peptide cyclotransferase-like protein, transcript variant X2	1487,29746583419	0,15016071116331	0,0580271178177023	2,5877678714813	0,0096600053909824	0,0411490989736777
LOC120018419	XM_038961612.1	latexin-like	135,781629821625	0,50139466496535	0,115921218104184	4,32530535104212	1,52320718773211e-05	0,000303347430329748
LOC120018420	XM_038961613.1	coatomer subunit delta-like	1763,39675832647	0,115241673210699	0,0282423015154103	4,08046324226864	4,49460367904899e-05	0,000706432735129054
LOC120018426	XM_038961620.1	E3 ubiquitin-protein ligase CBL-like	787,456987427598	-0,204004770461043	0,0754079668547431	-2,70534771019637	0,0068232926425224	0,0316353460715293
LOC120018452	XM_038961668.1	zinc finger protein 501-like, transcript variant X1	250,360656008463	-0,300415448600778	0,108506695987325	-2,76863511387233	0,00562916395735947	0,0274322314753549
LOC120018454	XM_038961666.1	stress-associated endoplasmic reticulum protein 1-like	1350,51552248406	0,178768461908718	0,0502313537110594	3,55890193477623	0,000372408539668051	0,0035270055158148
LOC120018459	XM_038961677.1	DISP complex protein LRCH3-like, transcript variant X2	266,830562661495	-0,416230711219108	0,103042652251475	-4,03940215167694	5,35876174122791e-05	0,000806679357245964
LOC120018462	XM_038961684.1	protein furry homolog	318,212870233332	-0,591594789853883	0,11702878025233	-5,05512224068577	4,30115185465465e-07	2,12492305194075e-05
LOC120018464	XR_005472226.1	NEDD4-binding protein 2-like 2, transcript variant X2	122,887044602435	-0,299678240288184	0,0966580025348553	-3,10039761250103	0,00193261017071393	0,012186520568389
LOC120018468	XM_038961693.1	diacylglycerol kinase delta-like	56,0922442943025	-0,435411304953572	0,140638519284227	-3,09596053179156	0,00196176471695292	0,0123162287944951
LOC120018482	XM_038961718.1	gastrula zinc finger protein XlCGF57.1-like	90,9871693281622	-0,311946804752265	0,117748699527643	-2,6492590236976	0,00806684780766802	0,0359465312855795
LOC120018487	XM_038961719.1	E3 ubiquitin-protein ligase RNF186-like	94,2168245105072	-0,501948626821778	0,171405872091078	-2,92842141694576	0,00340687939966995	0,0186663354407615
LOC120018507	XM_038961735.1	sialate O-acetylesterase-like	15,3198669166929	-0,667404945643292	0,258000395416748	-2,58683690994052	0,00968614260150021	0,0412310558613824
LOC120018512	XM_038961740.1	kin of IRRE-like protein 3	91,5352074428663	-0,877057945458471	0,167680574064	-5,23052804628232	1,69026529436025e-07	1,05618023193065e-05
LOC120018515	XM_038961742.1	CXADR-like membrane protein	70,9676194409532	-0,580100828949691	0,21838004788037	-2,65638200275271	0,00789840868469776	0,0353452556823524
LOC120018529	XM_038961752.1	protein turtle homolog B-like	379,590725523775	-0,976383280265415	0,161557412777633	-6,04356843476631	1,50742392954843e-09	3,86191243436526e-07
LOC120018538	XM_038961758.1	membrane-associated phosphatidylinositol transfer protein 3-like	373,403472285135	-0,49184101012506	0,109568230963061	-4,48890162597289	7,15913462063903e-06	0,000170389304206012
LOC120018540	XM_038961760.1	protein KIAA0100-like	88,8749852467035	-0,765092360703315	0,162366764430058	-4,71212420466069	2,45147879411281e-06	7,72646660003902e-05
LOC120018542	XM_038961762.1	serine/threonine-protein kinase Nek8	464,161618234605	-0,162732386205896	0,0640726346915106	-2,5398110595795	0,0110912368198152	0,04563080878829
LOC120018563	XM_038961777.1	LIM domain kinase 1-like	904,915667847472	-0,598642432393906	0,106177582462197	-5,63812453167355	1,71912172533284e-08	2,17111756769412e-06
LOC120018572	XM_038961801.1	sodium-independent sulfate anion transporter-like, transcript variant X3	296,061995937142	-0,348824314694386	0,13116254476637	-2,65948114467984	0,00782611104349093	0,0351211150829813
LOC120018578	XM_038961791.1	glycerophosphodiester phosphodiesterase domain-containing protein 5-like	410,810122787031	-0,458246991332769	0,147200135046437	-3,11308811767195	0,00185140731163005	0,0117863731001482
LOC120018579	XM_038961792.1	unconventional myosin-VIIa-like	111,945046876725	-0,430435225168879	0,165100298886186	-2,60711354293553	0,00913090768196109	0,0394148833588757
LOC120018601	XM_038961807.1	protocadherin-16-like	60,3510751278513	-0,746635979772478	0,245678403688832	-3,03907860260335	0,00237302930656965	0,0141761229411615
LOC120018622	XM_038961827.1	pleckstrin homology-like domain family B member 1	2184,52062872838	-0,150467090956595	0,0509465233309079	-2,95343197374394	0,00314261863305103	0,0175789617142298
LOC120018629	XM_038961833.1	sortilin-related receptor-like	3847,93728131785	-0,13912870862893	0,0476337172777866	-2,92080309033138	0,00349130414219389	0,0190105671273825
LOC120018634	XM_038961836.1	A-kinase anchor protein SPHKAP-like	2034,54825555546	-0,337425033044609	0,118948638540377	-2,83672883679178	0,00455783033023412	0,0233470009218091
LOC120018635	XM_038961837.1	delta and Notch-like epidermal growth factor-related receptor	19969,7234198796	0,1163299291922	0,0438192934693357	2,65476505853766	0,00793636619097946	0,035484124429302
LOC120018643	XM_038961843.1	zinc finger protein neuro-d4-like	284,282639625142	-0,444902239020978	0,127931276204807	-3,47766591735336	0,000505799906960555	0,00444863297276955
LOC120018646	XM_038961845.1	proprotein convertase subtilisin/kexin type 7-like	124,492468668037	-0,41108619511296	0,135196833552495	-3,04064957966149	0,00236068400336661	0,0141275996547251
LOC120018651	XM_038961848.1	neuromodulin-like	24235,145874245	0,165226492296463	0,0532188129445845	3,10466324133366	0,00190495776994645	0,0120545378148676
LOC120018661	XM_038961860.1	spectrin beta chain, non-erythrocytic 4-like	4974,35987199813	-0,131905350634743	0,0459211900933312	-2,87242883659277	0,00407329807375674	0,0213836294240679
LOC120018669	XM_038961868.1	Down syndrome cell adhesion molecule-like protein 1 homolog	1295,05321741349	-0,50931753687971	0,0874099135983521	-5,82677085370454	5,65101193608602e-09	9,97500391254571e-07
LOC120018674	XM_038961875.1	signal-induced proliferation-associated 1-like protein 3	235,337778697219	-0,665951551843736	0,12292918517199	-5,41735919677662	6,04857485854994e-08	5,10457022239084e-06
LOC120018755	XM_038961960.1	thioredoxin domain-containing protein 17	5563,6410648847	0,183719696228665	0,0445351913513723	4,12527016621887	3,70299813163713e-05	0,000606463168892369
LOC120018761	XM_038961966.1	ribosome maturation protein SBDS	2531,88359343586	0,115030207922585	0,0406255130327014	2,83147705310186	0,00463335580593634	0,0236533043648278
LOC120018775	XM_038961980.1	integrin-linked kinase-associated serine/threonine phosphatase 2C	323,564191743427	0,235640050558529	0,0834853051140021	2,82253326183277	0,00476458793446155	0,024157686661766
LOC120018785	XM_038961996.1	MAP/microtubule affinity-regulating kinase 4-like	1017,17120059558	-0,314301663189105	0,0631327492994166	-4,97842509120713	6,41037439452676e-07	2,88121426577057e-05
LOC120018787	XM_038961998.1	general transcription and DNA repair factor IIH helicase subunit XPD	3241,69198561018	0,288852833160877	0,0898991284429808	3,21307712503669	0,00131321020783614	0,00909283986958661
LOC120018789	XM_038962000.1	SUMO-activating enzyme subunit 1	2029,33063304424	0,123958041678618	0,0477462830506199	2,59618202211049	0,00942661124930396	0,0403417570312355
LOC120018790	XM_038962001.1	eukaryotic translation initiation factor 3 subunit K	2967,61866188899	0,189155832987487	0,0552813489896165	3,42169350865544	0,000622324225782276	0,00521638711675002
LOC120018791	XM_038962002.1	sodium/calcium exchanger 2-like, transcript variant X1	147,804384162034	-0,585856199263589	0,165060372430641	-3,54934494958666	0,000386190820809488	0,00362699821156687
LOC120018799	XM_038962011.1	T-cell surface glycoprotein CD3 epsilon chain-like	59,3835881518311	0,586860116639195	0,231744348441727	2,53235999317914	0,0113297605387599	0,046335749286625
LOC120018803	XM_038962016.1	large neutral amino acids transporter small subunit 4-like	181,624899397574	-0,739546826254654	0,17380364589818	-4,25507084407138	2,08982835974072e-05	0,00038998893745484
LOC120018804	XM_038962017.1	transmembrane protein 199-like	1008,38849879002	0,136302400828929	0,0479755108502516	2,84108284441987	0,00449606309613196	0,0231098158596969
LOC120018814	XM_038962029.1	protein YIF1B-like isoform X2	1312,40749132893	0,135414105515403	0,0480048541911957	2,82084192936136	0,00478977979569609	0,0242545576637345
LOC120018823	XR_005472265.1	uncharacterized LOC120018823, transcript variant X2	52,2009105193065	0,708375612117521	0,207819918860544	3,40860306365951	0,000652964145544095	0,00540353958983698
LOC120018845	XM_038962063.1	high mobility group-T protein-like	15528,9846599343	0,163113535574057	0,0431034921501351	3,78423017341405	0,000154185081411202	0,00179842481787824
LOC120018854	XM_038962073.1	TLC domain-containing protein 2-like	24,3334188729084	-0,801215057391725	0,267385829492741	-2,99647538881067	0,00273120283578075	0,0157745655573186
LOC120018860	XM_038962080.1	ATP-binding cassette sub-family G member 4-like	55,0969077416196	-0,459759991336556	0,144610651390343	-3,17929548699382	0,00147633508314094	0,00993279130125985
LOC120018865	XM_038962084.1	junctional adhesion molecule 3B-like	1198,56121639389	-0,255259473223424	0,077976633545101	-3,27353800258362	0,001062101076482	0,00776169097599426
LOC120018877	XM_038962098.1	galactosylgalactosylxylosylprotein 3-beta-glucuronosyltransferase 1-like	158,932476654487	-0,562557300115907	0,173480061628435	-3,24277784337437	0,0011837046994685	0,00841544825685567
LOC120018884	XM_038962105.1	RNA-binding protein Musashi homolog 2-like	25,0345044840268	-0,744396694376718	0,232333581048799	-3,20399957258165	0,00135532677883201	0,00930363743088377
LOC120018888	XM_038962108.1	TLC domain-containing protein 5-like	118,565040556568	-0,415219068873226	0,120708593035326	-3,43984681150008	0,000582043528542756	0,00495399981923186
LOC120018891	XM_038962111.1	ankyrin repeat domain-containing protein 13B-like, transcript variant X1	342,355726233861	-0,37808010981152	0,130771920529159	-2,89114137256412	0,00383845407122512	0,0203997887704118
LOC120018898	XM_038962118.1	EH domain-containing protein 2-like	22,673887036547	-0,605856711217954	0,196105067983721	-3,08944953563488	0,00200527769790068	0,0125171067160814
LOC120018901	XM_038962120.1	serine/threonine-protein phosphatase 5-like	75,7470248530603	-0,511083488820185	0,202465831196545	-2,52429501708881	0,0115930592839955	0,0471598341090017
LOC120018903	XM_038962122.1	glutamate receptor ionotropic, kainate 1-like	73,0079362942057	-0,554067620970532	0,136170366383234	-4,06892950123363	4,72296339266683e-05	0,000730480931456582
LOC120018906	XM_038962126.1	teneurin-4-like	139,73203849553	-0,805494388741577	0,197282937162065	-4,08293996596308	4,44695138759456e-05	0,000700477845493431
LOC120018909	XM_038962129.1	transcriptional coactivator YAP1-like	39,9603811525933	-0,710934398688253	0,165522712229376	-4,29508669301567	1,74625083441398e-05	0,000339841446977353
LOC120018924	XM_038962138.1	homeobox protein cut-like 1	223,594177459249	-0,54755581721491	0,137331623336286	-3,98710656666528	6,68839883589646e-05	0,00095612913928696
LOC120018938	XM_038962150.1	cell adhesion molecule 2-like	297,290677493479	-0,664255870842168	0,164267506118179	-4,0437447827587	5,26041803781902e-05	0,000794422794789283
LOC120018939	XM_038962151.1	ubiquitin carboxyl-terminal hydrolase 32-like	506,3032049342	-0,589386590523835	0,143598892075317	-4,10439511061619	4,05374138252615e-05	0,000652356377764092
LOC120018950	XM_038962160.1	metabotropic glutamate receptor 5-like	348,627342192833	-0,421200034739832	0,123648831676449	-3,40642146819457	0,000658204832473512	0,00543833972041637
LOC120018962	XM_038962171.1	calsyntenin-2-like	41,1546707319671	-0,884662363198123	0,263760231868866	-3,35403998142507	0,000796408544969442	0,00627601970756601
LOC120018973	NA	NA	359,678369891264	-0,436719192880534	0,128880203358468	-3,38856691330508	0,000702588840401452	0,00571552595569945
LOC120018975	XM_038962183.1	RNA-binding protein Nova-1-like	335,459399200668	-0,773536567086248	0,196081051948385	-3,94498376768128	7,98053844918381e-05	0,00108711725239983
LOC120019013	XM_038962199.1	BRO1 domain-containing protein BROX-like, transcript variant X2	912,668370147372	-0,375924860257094	0,0752032281966997	-4,99878621265877	5,76923239479364e-07	2,66957674612854e-05
LOC120019014	XM_038962201.1	leucine-rich repeat and fibronectin type-III domain-containing protein 5-like	1016,31964581642	-0,352176425463604	0,0906859868845744	-3,88347127888519	0,000102975700637429	0,0013176701586738
LOC120019032	XM_038962243.1	histidine triad nucleotide-binding protein 3-like isoform X1	592,14444849462	0,19053664718011	0,0639128247784747	2,98119583730684	0,0028712511361663	0,0164104983619845
LOC120019077	XM_038962315.1	leucine-rich repeat and fibronectin type-III domain-containing protein 2-like isoform X1	41,2081498559174	-0,852509433068155	0,258949648375867	-3,29218223857455	0,000994131698540615	0,00741286779223271
LOC120019082	XM_038962324.1	pre-mRNA-processing factor 17-like	1589,31110104248	0,128685982320629	0,0347760062236172	3,70042441024282	0,000215239187720556	0,00233443723797194
LOC120019087	NA	NA	469,127830993301	-0,328652668821525	0,061029003423961	-5,38518819549477	7,236888757165e-08	5,75218103279238e-06
LOC120019088	XM_038962333.1	bromo adjacent homology domain-containing 1 protein-like, transcript variant X2	875,062391848063	-0,432474263439958	0,0677854676456096	-6,38004396017424	1,77037157243997e-10	9,33792899833889e-08
LOC120019089	XM_038962339.1	transcriptional repressor protein YY1-like isoform X4	1276,37382167687	0,12296144412653	0,0378275597958991	3,25057827652579	0,00115170558700293	0,0082344386455562
LOC120019094	NA	NA	243,441106969753	-0,581896531528184	0,128690921256664	-4,52165953779784	6,13566902512573e-06	0,000151666465144166
LOC120019097	XM_038962351.1	E3 ubiquitin-protein ligase pellino homolog 2-like	284,935144631226	-0,347993821884552	0,0970598635415276	-3,58535247410132	0,000336623250983298	0,00327643585970637
LOC120019101	XM_038962357.1	ubiquitin-like protein FUBI	7941,09513683118	0,208896697029436	0,0627900809612886	3,32690599902595	0,000878159912959177	0,00675320788981706
LOC120019102	XM_038962358.1	40S ribosomal protein S29-like	14161,62486132	0,264412194533181	0,0859756119499762	3,07543253878816	0,00210197473883838	0,0129659761251167
LOC120019103	NA	NA	2064,39504449521	0,107785494973373	0,0355143546754304	3,03498390885704	0,0024054852042874	0,014316647595449
LOC120019120	XM_038962391.1	sorting nexin-3	1565,18479436683	0,118709710764091	0,0460957590028648	2,57528487071258	0,01001575576213	0,0422684328485878
LOC120019121	XM_038962392.1	forkhead box protein O3-like	611,011921333755	-0,490671839117095	0,159175408151838	-3,08258571354843	0,00205210623154056	0,012736268248255
LOC120019124	XM_038962396.1	retinol dehydrogenase 14-like	1288,07529131949	0,0988498539284779	0,03856422371496	2,56325278732712	0,0103696518214376	0,0433836815443255
LOC120019125	XM_038962398.1	cysteine-rich protein 2-like	4261,84369278706	0,194845299187025	0,0498987339421243	3,90481448713747	9,42976933247114e-05	0,00123347022847463
LOC120019128	XM_038962401.1	NADH dehydrogenase [ubiquinone] 1 beta subcomplex subunit 1-like	1376,63775544833	0,251258890976116	0,05536123817265	4,53853452830189	5,66465214558348e-06	0,000142979647083492
LOC120019148	XM_038962427.1	leucine-rich repeat transmembrane protein FLRT2-like	94,1468445104923	-0,67138134608621	0,148932938448097	-4,5079439987024	6,54588469979041e-06	0,000158850640410949
LOC120019151	XM_038962436.1	40S ribosomal protein S7, transcript variant X1	17185,5826185902	0,234418266911532	0,0752647570397717	3,11458212490687	0,00184205669694224	0,011745608453196
LOC120019152	XM_038962441.1	ribonuclease H1-like isoform X3	810,582867695126	0,153845067034076	0,0450451390003916	3,41535336438276	0,000636993162445486	0,0053033968796268
LOC120019154	XM_038962447.1	transcription factor MafG-like isoform X1	186,765012539533	-0,50975224430858	0,172199903150022	-2,96023537170332	0,00307404086767608	0,0172851551757015
LOC120019156	XM_038962448.1	phospholipase DDHD1-like	469,246582944166	-0,414996784643305	0,0836476167831051	-4,961250548469	7,0040777436627e-07	3,06177983240236e-05
LOC120019157	XM_038962449.1	26S proteasome regulatory subunit 10B-like	3459,26921849058	0,115990074501946	0,0367127023053692	3,15939898777167	0,00158094893301332	0,0104581142346715
LOC120019165	XM_038962460.1	SAYSvFN domain-containing protein 1-like	1763,67928536018	0,16134264416533	0,0389210922681682	4,14537811666926	3,3925341947656e-05	0,000565953599830967
LOC120019167	XM_038962475.1	transcription factor MafG-like, transcript variant X2	156,056879704268	-0,605983587268307	0,151948900929238	-3,98807483017275	6,66116544314366e-05	0,000953746510121737
LOC120019172	XM_038962469.1	SNW domain-containing protein 1-like	4845,88544443388	0,132388079970825	0,0300468709639891	4,40605213532852	1,05271635989978e-05	0,00022759359662764
LOC120019176	XM_038962479.1	V-type proton ATPase subunit D-like	7290,71798870914	0,146232873289373	0,0330336757094188	4,42678176584746	9,5649415313167e-06	0,000212030752721716
LOC120019181	XM_038962485.1	calmodulin-1	23689,4530812365	0,156685683684233	0,0401815044525172	3,89944791314097	9,64122744897348e-05	0,00125517932817543
LOC120019182	XM_038962486.1	26S proteasome regulatory subunit 4-like	7636,30721276143	0,15449453822107	0,0442635967941892	3,49032951252057	0,000482425313903296	0,00428720236218273
LOC120019183	XM_038962491.1	transcription initiation factor IIA subunit 1-like, transcript variant X4	1773,25866370116	-0,133410435619402	0,0529225206540129	-2,52086321608882	0,0117067349154715	0,0474876115373464
LOC120019184	XM_038962495.1	forkhead box protein N3-like	216,146017458948	-0,425242530725841	0,145746327503353	-2,91768950895903	0,0035263529330794	0,0191519837448151
LOC120019189	XM_038962500.1	neurexin-3b	418,412360573083	-0,431684998136355	0,0769840248714432	-5,60746205277305	2,05315009308156e-08	2,44063505889366e-06
LOC120019190	XM_038962501.1	elongator complex protein 3	1101,53505363056	0,135213881635238	0,0371558638717583	3,63909939227688	0,000273593195411414	0,00280290406735824
LOC120019199	XM_038962509.1	acyl-coenzyme A thioesterase 1-like	520,881496367756	-0,277255285392332	0,0950640849316013	-2,91650927468368	0,0035397219904928	0,0191926241319736
LOC120019208	XR_005472302.1	feline leukemia virus subgroup C receptor-related protein 2-like, transcript variant X1	21,71368082682	-0,70188026744336	0,206567877440031	-3,39781904205858	0,000679253340675882	0,00556850800477449
LOC120019227	XM_038962549.1	serine/threonine-protein phosphatase 2A 56 kDa regulatory subunit alpha isoform-like	2668,54219611201	0,137650503877711	0,0406272523074006	3,38813225261206	0,000703703242461857	0,0057206990474568
LOC120019233	XM_038962555.1	serine/threonine-protein phosphatase 2A 56 kDa regulatory subunit alpha isoform-like	210,259133714594	-0,418738440107704	0,164254852143282	-2,54932158559573	0,0107932721680284	0,0446971819478897
LOC120019239	XM_038962559.1	rho-associated protein kinase 2-like	17,3778763240704	-0,603938348158763	0,212663154545022	-2,83988239265446	0,0045130168886262	0,0231836689694007
LOC120019242	XM_038962561.1	XK-related protein 5-like	744,1187563252	-0,231847674869858	0,0866403136281346	-2,67597917367846	0,00745112751045836	0,0337820238171672
LOC120019245	XM_038962565.1	zinc finger and BTB domain-containing protein 25-like	68,8897115473963	-0,49850400881108	0,155214614307826	-3,21170793764582	0,00131948442790256	0,00912571306895121
LOC120019247	XM_038962566.1	potassium channel subfamily K member 10-like	729,374903319377	-0,190069731660061	0,0532228303703804	-3,57120676103387	0,000355340236809493	0,00340768254174209
LOC120019251	XM_038962569.1	claudin-20-like	20,2599085395538	-0,721358297090535	0,243293094047719	-2,96497646147346	0,00302706089863598	0,017084436388887
LOC120019258	XM_038962573.1	collagen alpha-1(XII) chain-like	156,977561862031	-0,449844124912436	0,149964183332248	-2,99967708900064	0,00270265963520419	0,0156693509225197
LOC120019266	XM_038962579.1	midasin-like	2287,68044538066	-0,127206235569558	0,0394908342457445	-3,2211584789011	0,00127673527296531	0,00889350631878944
LOC120019294	XM_038962598.1	cation-independent mannose-6-phosphate receptor-like	383,457018325641	-0,701569882557059	0,106165920666126	-6,60823999033909	3,88915860717463e-11	3,87479032676479e-08
LOC120019300	XM_038962602.1	nuclear receptor coactivator 1-like	348,767638183659	-0,905772497686791	0,157499470961864	-5,75095581055067	8,87403097257046e-09	1,40213598631359e-06
LOC120019307	XM_038962607.1	inverted formin-2-like	26,9874335574057	-0,613836711264991	0,178564014419458	-3,43762831083676	0,000586832615264697	0,00498766005016561
LOC120019308	XM_038962608.1	centrosomal protein of 170 kDa protein B-like	1274,45323294174	-0,528910036598616	0,0817787373760165	-6,46757401213841	9,95887675347608e-11	7,50485714955055e-08
LOC120019321	XM_038962619.1	nesprin-1-like	1127,4445692205	-0,653641566844342	0,106855438745158	-6,1170640869598	9,53150420023371e-10	2,79115435910552e-07
LOC120019322	XM_038962620.1	sodium/potassium/calcium exchanger 4-like	439,934262071001	-0,579561374336205	0,115153328343063	-5,03295373807679	4,82979710166015e-07	2,32212242151803e-05
LOC120019327	XM_038962623.1	metabotropic glutamate receptor 1-like	838,519046762816	-0,76049684255658	0,255971749863862	-2,97101864936677	0,00296813756076085	0,0168339958715701
LOC120019336	XM_038962629.1	MAX gene-associated protein-like	2306,06875512222	-0,245210679874551	0,0775477655718367	-3,16205990032555	0,00156657336070408	0,0103821668012515
LOC120019337	XM_038962630.1	LOW QUALITY PROTEIN: uncharacterized protein LOC120019337	32,5805774930432	-0,610965764885416	0,199131599859487	-3,06815073708307	0,00215387941830649	0,0132147097325349
LOC120019348	XM_038962641.1	patched domain-containing protein 1	36,8010351758182	-0,670412346622752	0,201272097163389	-3,33087574517854	0,000865732366739697	0,00668630981865907
LOC120019360	XM_038962652.1	MAM domain-containing glycosylphosphatidylinositol anchor protein 2-like	202,256880398236	-0,504624383621337	0,160021524606644	-3,15347816402685	0,00161337298076439	0,0106080382586758
LOC120019373	XM_038962663.1	1-phosphatidylinositol 4,5-bisphosphate phosphodiesterase beta-1-like	603,452471838967	-0,4915257989274	0,102630871148355	-4,7892587622772	1,67398505825833e-06	5,78427958425352e-05
LOC120019374	XM_038962664.1	1-phosphatidylinositol 4,5-bisphosphate phosphodiesterase beta-4-like	99,277173845234	-0,713411217990108	0,129958220582765	-5,48954282992636	4,02975396374371e-08	3,83074533542169e-06
LOC120019387	XM_038962675.1	disks large-associated protein 2-like	106,042894892768	-0,682402578890027	0,134890789943484	-5,0589264039149	4,2162354183028e-07	2,09833889355774e-05
LOC120019391	XM_038962679.1	gephyrin-like	259,346016325622	-0,364663012330621	0,112154948131087	-3,25142152359076	0,0011482947123697	0,00821745539676057
LOC120019396	XM_038962685.1	ryanodine receptor 3-like	61,5727532878168	-0,952679076941824	0,209428879970399	-4,54893841325264	5,39172182224686e-06	0,000137451985901971
LOC120019397	XM_038962686.1	ryanodine receptor 3-like	35,9622012188372	-0,699152296069517	0,169397587500614	-4,12728602800783	3,67069713293501e-05	0,000602840925204212
LOC120019400	XM_038962688.1	homeobox-containing protein 1-like	83,7276101731442	-0,705490512663214	0,14629881996769	-4,82225702722018	1,41942878387253e-06	5,1217959950861e-05
LOC120019401	XM_038962689.1	kinesin-like protein KIF13B	35,4937454967821	-0,635359104444515	0,186035348995148	-3,41526009909592	0,000637211327492613	0,00530398205689895
LOC120019404	XM_038962693.1	probable G-protein coupled receptor 176	73,5395909271712	-0,387171310571891	0,109296907970178	-3,54238118682675	0,000396532009430167	0,00369509316244006
LOC120019411	XM_038962699.1	neuronal acetylcholine receptor subunit alpha-2-like	55,9430062593957	-0,439620263284816	0,174179175527772	-2,52395420952443	0,0116043042901448	0,0471948726584222
LOC120019432	XM_038962720.1	NADH dehydrogenase [ubiquinone] 1 alpha subcomplex assembly factor 4-like	377,26500700324	0,251786704357713	0,0746090024926407	3,37474964073603	0,000738828715397076	0,0059456068061806
LOC120019435	NA	NA	605,715284224179	0,290797686712455	0,0684105259341129	4,25077402551364	2,13033020429273e-05	0,00039509399409253
LOC120019441	XM_038962732.1	creatine kinase B-type-like	11205,6303668385	0,161675451592499	0,0601175967998061	2,68931993623905	0,00715977620846754	0,0328010848472481
LOC120019442	XM_038962733.1	uncharacterized protein LOC120019442	403,654404778016	0,190473350164824	0,0555705067744203	3,42759786118237	0,00060894677822028	0,00514029044349889
LOC120019448	XM_038962741.1	E3 ubiquitin-protein ligase rnf146-like	1522,6900812816	0,119067822255922	0,0344698054484931	3,45426441219231	0,000551796083769861	0,00475751685975327
LOC120019453	XM_038962747.1	solute carrier family 35 member F6-like	61,6152267835976	-0,568311008899784	0,165537722551857	-3,43312086296073	0,000596676051948427	0,00505955181278939
LOC120019464	XM_038962768.1	sodium-dependent multivitamin transporter-like	36,236578958196	-0,609897774925398	0,191685135606405	-3,18176875320017	0,00146378642681599	0,0098704875955795
LOC120019465	XM_038962772.1	zinc finger protein OZF-like	34,0212104775083	-0,723092411193869	0,207781335700878	-3,48006431258501	0,00050129343217656	0,00442636423729115
LOC120019468	XM_038962771.1	androgen-induced gene 1 protein-like	1289,67894308293	0,177003924892392	0,0393880312806535	4,49385052101683	6,99467360061289e-06	0,00016740644293757
LOC120019475	XM_038962775.1	splicing factor 3B subunit 6	1791,77659872166	0,129801253880063	0,0495103399379574	2,62169991243688	0,00874924320806486	0,0381644361537806
LOC120019500	XR_005472337.1	uncharacterized LOC120019500	17,2213433228902	-1,20635348489738	0,265199225707182	-4,54885749262844	5,39379523591615e-06	0,000137451985901971
LOC120019505	XM_038962802.1	feline leukemia virus subgroup C receptor-related protein 1-like	547,09135013316	-0,412515588242214	0,0836805211084739	-4,92964889293024	8,23775322317756e-07	3,44764871476907e-05
LOC120019523	XM_038962818.1	E3 ubiquitin-protein ligase TRIM9-like	434,541776884532	-0,536905010966513	0,133763719704446	-4,01383134494777	5,97410402418074e-05	0,000877809049714422
LOC120019530	XM_038962827.1	myelin transcription factor 1-like protein, transcript variant X2	1614,48757804973	-0,616876993552739	0,10853643526852	-5,683593643246	1,31893451850328e-08	1,84789938965458e-06
LOC120019539	XM_038962838.1	otoferlin-like	694,854803853946	-0,649686448439862	0,144574086519952	-4,49379597740153	6,99646633293607e-06	0,00016740644293757
LOC120019546	XM_038962848.1	cytochrome c oxidase subunit 7A2, mitochondrial-like	4186,5399243033	0,164846273354573	0,0585769406158898	2,81418373205131	0,00489012700253331	0,024658257444097
LOC120019547	XR_005472340.1	uncharacterized LOC120019547	66,234278313247	0,486788751383086	0,148392333631902	3,28041711771041	0,0010365371511263	0,0076324118249737
LOC120019554	XM_038962855.1	dual specificity protein phosphatase 10-like	141,598896639691	-0,275715096481547	0,0982995338747607	-2,80484642819185	0,00503405584380834	0,0252055667418048
LOC120019560	XM_038962864.1	uridine diphosphate glucose pyrophosphatase NUDT14-like	73,3495991419238	-0,38297849854339	0,126129521674813	-3,03639063605414	0,00239428948089721	0,0142722254963171
LOC120019562	XM_038962867.1	syntaxin-binding protein 5-like, transcript variant X2	1227,57445138104	-0,574720406353753	0,1026332922375	-5,59974637687558	2,14665639083274e-08	2,50795194690547e-06
LOC120019572	XM_038962878.1	transcription regulator protein BACH2-like	86,1071176422955	-1,0937393718547	0,236788270277549	-4,61906060875686	3,85481256157871e-06	0,000108236282799365
LOC120019574	XM_038962882.1	probable G-protein coupled receptor 132	18,9132835104406	-0,716175178278087	0,27827325801363	-2,57363996594674	0,0100634933302036	0,042424461127693
LOC120019575	XM_038962883.1	protein cornichon homolog 3-like	41,5599036513079	-0,646057032614384	0,241751904334926	-2,67239687063365	0,00753115196971945	0,0340759212435887
LOC120019584	XM_038962893.1	proteasome subunit alpha type-6	3019,96692932673	0,143312759790697	0,0306709650614009	4,6725872336849	2,97429124276559e-06	8,8825065782076e-05
LOC120019587	XM_038962896.1	tau-tubulin kinase 2-like	1569,54543013894	-0,300656008681108	0,065819218272259	-4,56790610057771	4,92620612768179e-06	0,000127664909813268
LOC120019589	XM_038962901.1	lysosomal-associated transmembrane protein 4A-like	5774,9635486955	0,098157252560795	0,0279432877074666	3,51273098528656	0,000443526295081217	0,00403448075720974
LOC120019591	XM_038962912.1	rho-related GTP-binding protein RhoB	689,832105421428	0,170729315517728	0,0464407817497664	3,67627996526107	0,000236659795666182	0,00250465532344613
LOC120019592	XM_038962913.1	protein disulfide-isomerase A6-like, transcript variant X1	2668,01286034072	0,13422809987637	0,0380693295973345	3,52588556972562	0,000422069294410044	0,00388362221205876
LOC120019596	XM_038962932.1	A-kinase anchor protein 8-like isoform X2	5105,05191845656	0,211042099345591	0,0808233301485897	2,61115322713876	0,00902374523423612	0,0390745708458707
LOC120019598	XM_038962925.1	prolyl endopeptidase-like	5088,22832066677	0,11903888132013	0,0395192596876638	3,01217386815798	0,0025938398501588	0,0151583853130714
LOC120019607	XM_038962948.1	eukaryotic translation initiation factor 5-like isoform X1	10724,9330212825	0,151889300935763	0,0457892635149448	3,31713788945718	0,00090944720092476	0,006921189724763
LOC120019611	XM_038962953.1	activator of 90 kDa heat shock protein ATPase homolog 1-like	6971,16592179283	0,148707195852197	0,0442524631423841	3,36042753990271	0,000778219413640222	0,00617121284745387
LOC120019626	XM_038962977.1	AT-rich interactive domain-containing protein 1B-like	2337,55283876744	-0,195222713960148	0,0383391118256998	-5,09199886652786	3,54308222583917e-07	1,86333915240724e-05
LOC120019630	XM_038962982.1	serine/threonine-protein kinase D3-like	138,434615760177	-0,410117418697804	0,106295957037876	-3,85825980711259	0,000114197220193702	0,00143063628944726
LOC120019635	XM_038962988.1	crooked neck-like protein 1	2392,56035615941	0,118787292471457	0,0402887065520052	2,94840173928454	0,00319421666343909	0,0177816186663929
LOC120019636	XM_038962989.1	N-alpha-acetyltransferase 20-like	1122,78639156361	0,16602142776372	0,0547013600927947	3,03505118487152	0,00240494868530192	0,014316647595449
LOC120019638	XM_038962992.1	sentrin-specific protease 6-like isoform X2	1946,68541564544	0,101456409462755	0,0276803059858035	3,66529219419719	0,000247056349507986	0,00258795855368076
LOC120019642	XM_038963003.1	sorting nexin-14-like, transcript variant X3	908,095471924034	0,17233330190301	0,0546264144977256	3,15476136384871	0,00160629431373743	0,0105750657398716
LOC120019658	XM_038963028.1	mitogen-activated protein kinase kinase kinase 7-like, transcript variant X3	874,36780155449	-0,237967598898366	0,0592725615898499	-4,01480200138873	5,94957191504811e-05	0,000875639293709604
LOC120019659	XM_038963029.1	ephrin type-A receptor 7	295,006954894719	-0,804505579960311	0,142038073986109	-5,66401358018267	1,47872696171979e-08	1,97165427271389e-06
LOC120019661	XM_038963033.1	probable G-protein coupled receptor 63	630,80845174382	0,144144457298703	0,0570413746401966	2,52701584083365	0,0115036313946946	0,0468757949594993
LOC120019675	XM_038963047.1	cyclin-dependent kinase 19	147,123826681637	-0,420252180252361	0,124130879195579	-3,38555710694852	0,000710339276342334	0,00575768109029842
LOC120019682	XM_038963061.1	low-density lipoprotein receptor-related protein 11-like isoform X2	2663,33020913307	0,147837866301846	0,0470353965245483	3,14311937871488	0,00167157652065306	0,0109226516790423
LOC120019685	XM_038963069.1	mitogen-activated protein kinase kinase kinase 5-like isoform X1	215,504837433265	-0,719875841872466	0,136319583926893	-5,28079547439443	1,28624210297468e-07	8,77065503942829e-06
LOC120019692	XM_038963082.1	enoyl-[acyl-carrier-protein] reductase, mitochondrial	5,58266066654052	1,15837851622657	0,424544057781943	2,72852368321582	0,00636185217434093	0,0300395671323178
LOC120019693	XM_038963087.1	protein 4.1-like, transcript variant X5	10279,5678355852	0,131133129772187	0,0519082999703462	2,52624589607248	0,0115288755784068	0,0469679895923122
LOC120019694	XM_038963089.1	A-kinase anchor protein 7-like, transcript variant X1	2174,23658855436	0,125096778960939	0,0371161683356585	3,37041199483827	0,000750558756353284	0,0060087706792503
LOC120019701	XM_038963102.1	heat shock factor protein 2-like	1658,98997640829	0,134700582274008	0,0478454122908417	2,81532911567764	0,00487273036282013	0,0245947396458302
LOC120019703	XM_038963104.1	POU domain, class 3, transcription factor 2-like	417,849794340136	-0,35566208422307	0,122710695231838	-2,89837885402829	0,00375097187878389	0,0200262144055287
LOC120019713	XM_038963117.1	discoidin, CUB and LCCL domain-containing protein 1-like	890,1145950496	0,159811705908141	0,0562985256822216	2,83864815235486	0,00453050823681558	0,0232535402017551
LOC120019714	XM_038963122.1	afadin-like isoform X5	2154,72269587624	-0,211432061053409	0,049846508185157	-4,24166243035592	2,2187022945794e-05	0,000407430407264016
LOC120019715	XM_038963144.1	A-kinase anchor protein 8-like isoform X3	10838,9835851199	0,141317468390992	0,0449340349400504	3,14499840887944	0,00166087733273095	0,0108705633746461
LOC120019744	XM_038963169.1	transcription factor HIVEP2-like	1093,8053625352	-0,494151089173595	0,109121864160209	-4,52843335271562	5,94226174868833e-06	0,000148316702950734
LOC120019746	XM_038963172.1	tubulinyl-Tyr carboxypeptidase 2-like isoform X1	91,3764478169859	-0,55449223763601	0,157645218274994	-3,51734257279382	0,000435890826046631	0,00398523993316709
LOC120019747	XM_038963174.1	polypeptide N-acetylgalactosaminyltransferase 14-like	769,202929132226	0,184000988618147	0,064137628693171	2,86884614176168	0,0041197214562319	0,0215553682670561
LOC120019761	XM_038963197.1	mitochondrial peptide methionine sulfoxide reductase-like, transcript variant X1	1282,32322025504	0,112988752998826	0,0449141992436009	2,51565774079616	0,0118810497487895	0,0480209163105514
LOC120019795	XM_038963209.1	apoptosis regulator Bcl-2-like	452,030530512387	-0,550587611446133	0,159528877839099	-3,45133507427701	0,000557820564127312	0,00479677539524198
LOC120019798	XR_005472398.1	uncharacterized LOC120019798	14,7168092315592	-0,698759521820741	0,21134833039941	-3,30619844736987	0,000945710833953144	0,00714251642059326
LOC120019819	XM_038963231.1	calcium/calmodulin-dependent protein kinase II inhibitor 2-like	394,617275195363	-0,311113369058114	0,123492877483434	-2,51928188408963	0,0117594472344182	0,0476206496507707
LOC120019822	XM_038963235.1	histone-lysine N-methyltransferase 2C-like	2611,5963149167	-0,216148656133633	0,0521849191700036	-4,14197548969047	3,44327147559359e-05	0,0005725536301118
LOC120019823	XM_038963236.1	dipeptidyl aminopeptidase-like protein 6	932,547501876537	-0,450106442932458	0,113925455380676	-3,95088561576031	7,78625335226299e-05	0,00106999827197554
LOC120019829	XM_038963243.1	E3 ubiquitin-protein ligase HECW1-like	922,45119384884	-0,565042427123648	0,101295845057467	-5,57814021693673	2,43103665625173e-08	2,7505991088259e-06
LOC120019852	XM_038963266.1	double-stranded RNA-specific editase B2-like	18,6113110033882	-0,659546854936325	0,262925630729222	-2,50849205194289	0,0121247695826095	0,0486823139616538
LOC120019898	XM_038963309.1	kinesin-like protein KIF1A	1355,46134819449	-0,475721643564471	0,180625764549874	-2,63374189584741	0,00844496568492678	0,0371605427826363
LOC120019900	XM_038963314.1	ubiquitin-like protein 5	1639,23666598416	0,243110004256404	0,0690735234820298	3,51958307613556	0,0004322256494101	0,00395475443045716
LOC120019912	XM_038963321.1	BMP/retinoic acid-inducible neural-specific protein 3-like	196,449431091465	-0,312296695551095	0,0963231385803675	-3,24217732264329	0,00118620191298311	0,00842986011748862
LOC120019913	NA	NA	95,0983321225323	-0,442214067618442	0,132877145445923	-3,32799192919454	0,000874744006013574	0,00673100352891507
LOC120019914	XM_038963323.1	SH3-containing GRB2-like protein 3-interacting protein 1	1127,77232747489	-0,357899255942312	0,062728660169609	-5,70551411387723	1,1599244516184e-08	1,70504140599169e-06
LOC120019916	XM_038963326.1	band 4.1-like protein 3	157,552118872966	-0,515170206955114	0,130673311355337	-3,94242865365387	8,06606489062969e-05	0,00109710105965952
LOC120019917	XM_038963327.1	receptor-type tyrosine-protein phosphatase mu	339,594583669863	-0,318015848017027	0,125353923188046	-2,53694371846635	0,0111824930316871	0,0459155140111355
LOC120019921	XM_038963332.1	ubiquitin carboxyl-terminal hydrolase 33-like	21,4999251112361	-0,624564201216954	0,244625545842966	-2,55314382259113	0,010675540389174	0,0443119554610002
LOC120019923	XM_038963334.1	gamma-crystallin N-A-like	16,1584902541936	-1,92735346203271	0,507461806698981	-3,79802664277351	0,000145852649219554	0,00172082137156504
LOC120019926	XM_038963337.1	cadherin-7-like	227,01773905804	-0,317525459977207	0,115849921468703	-2,74083448613287	0,00612833697912513	0,0291828282568084
LOC120019939	XM_038963353.1	peptidyl-prolyl cis-trans isomerase NIMA-interacting 1-like, transcript variant X1	972,688900928579	0,160150064729435	0,0611529428312982	2,61884477368879	0,00882280845920619	0,0384411650882347
LOC120019946	XM_038963357.1	neuronal tyrosine-phosphorylated phosphoinositide-3-kinase adapter 2-like	21,1222377493224	-1,07453708043656	0,285019683475653	-3,77004516787471	0,000163218005349132	0,00188904169017662
LOC120019964	XM_038963372.1	leukocyte cell-derived chemotaxin 1-like	643,628939315714	0,75212044033246	0,268511447284445	2,801074024735	0,00509328342290225	0,0254040879612342
LOC120019973	XM_038963386.1	signal-transducing adaptor protein 2-like, transcript variant X2	2017,54543678578	0,198825764925163	0,0667529625865369	2,97853094785734	0,00289633778819713	0,0164998328223104
LOC120019978	XM_038963391.1	Krueppel-like factor 4	49,6148920211939	0,571605312448795	0,223275512749732	2,56008957457643	0,0104645187189151	0,0436990211772418
LOC120019980	XM_038963394.1	peroxisomal biogenesis factor 19-like	1048,25976823413	0,1871445712355	0,0435148821475904	4,30070270214126	1,70257351552699e-05	0,000333512857899544
LOC120019981	XM_038963395.1	2-oxoglutarate and iron-dependent oxygenase JMJD4-like	532,490779442894	0,124532252811997	0,0457117040513214	2,72429688187038	0,00644385532956527	0,0303389024816904
LOC120019987	NA	NA	3916,79421011717	0,146520990932584	0,0386664186791524	3,7893602753436	0,00015103573467162	0,00177090509822392
LOC120020001	XM_038963421.1	NADH dehydrogenase [ubiquinone] 1 alpha subcomplex subunit 13-like	3033,77023495995	0,193754706296268	0,0424001637240516	4,56966882385787	4,88495525484213e-06	0,000126962818931466
LOC120020003	XM_038963424.1	splicing factor 3A subunit 2-like	2192,20713327539	0,116202871666215	0,036376784356969	3,19442396353413	0,00140110188367141	0,00953935483326545
LOC120020016	XM_038963438.1	CMRF35-like molecule 3	427,432441938814	0,269936605321925	0,0891722351428673	3,02713736949002	0,00246881736193894	0,0145951989979667
LOC120020019	XM_038963442.1	alpha/beta hydrolase domain-containing protein 17A-like, transcript variant X2	270,62239901612	-0,386914883219416	0,14699506610118	-2,63216238124002	0,00848433015562016	0,0373017246496235
LOC120020020	XM_038963446.1	copine-8-like	176,653922207029	-0,536283199577239	0,112594358609276	-4,76296686797822	1,90767172917689e-06	6,40398755269471e-05
LOC120020026	XM_038963453.1	eukaryotic translation initiation factor 3 subunit F-like	2072,65477785063	0,114827169635852	0,0340438551943905	3,37291910625834	0,00074375800151841	0,00597455055777398
LOC120020031	XM_038963462.1	paired box protein Pax-3-like, transcript variant X5	102,743220554729	-0,673136554480671	0,195085509217706	-3,45046926950111	0,000559612874572879	0,00480734118402187
LOC120020032	XM_038963465.1	activated CDC42 kinase 1-like	50,0172819899847	-0,66116515184529	0,158953822245691	-4,15947941675378	3,18973762672154e-05	0,000537623681661755
LOC120020035	XM_038963466.1	regulator of G-protein signaling 5-like	165,466819224023	0,265387680440158	0,105654365980801	2,51184774028536	0,0120100894407117	0,0483734843312753
LOC120020043	XM_038963476.1	long-chain-fatty-acid--CoA ligase 3-like	396,082946541473	-0,701699562438099	0,146563725743282	-4,78767552393682	1,68724151900905e-06	5,81479422580562e-05
LOC120020051	XM_038963486.1	tubulin beta-2A chain-like isoform X4	15650,7733578811	0,192149355439056	0,0663913955584056	2,8941906375506	0,00380137291041497	0,0202577387836045
LOC120020056	XM_038963492.1	nuclear receptor ROR-beta-like	77,2618381618614	-0,892896347775044	0,191277453329043	-4,66806898688183	3,04043818219436e-06	9,02743346695074e-05
LOC120020062	XM_038963498.1	chromodomain Y-like protein	109,492266418148	-0,340092669915918	0,108335117496908	-3,13926525187573	0,00169372058120912	0,0110211676498961
LOC120020067	XM_038963505.1	corticotropin-releasing factor receptor 2, transcript variant X3	43,5286630081409	-0,853494270725971	0,189055824014787	-4,51450927351073	6,34635453156279e-06	0,000155576807605768
LOC120020079	XM_038963517.1	calponin-3-like	250,815254509692	-0,399606252903883	0,151775678887858	-2,63287409308271	0,00846657269485885	0,0372373467622934
LOC120020080	XM_038963518.1	sodium- and chloride-dependent glycine transporter 1-like	672,939221451183	-0,890914715576267	0,334644565029649	-2,66227158208093	0,00776152277793544	0,0348981493639476
LOC120020086	XM_038963523.1	zinc finger CCCH domain-containing protein 13-like	155,122595491494	-0,66899030048021	0,158644633142456	-4,21691101191861	2,47671654950167e-05	0,000441839771368105
LOC120020088	XM_038963526.1	ran-binding protein 3-like isoform X1	642,630387518284	-0,520878971236672	0,0844385194422763	-6,16873643305357	6,8837860401721e-10	2,24455230820775e-07
LOC120020108	XM_038963558.1	sarcolemmal membrane-associated protein-like	104,986616605422	-0,438300941711319	0,162337236247817	-2,69994088751288	0,00693517971915296	0,0319969244902057
LOC120020115	XM_038963563.1	cullin-3-like	2454,34360874702	0,0956051738640734	0,0337990580904086	2,82863426573428	0,00467470875783865	0,0238265992635212
LOC120020117	XM_038963564.1	muscleblind-like protein 1 isoform X1	294,453586656069	-0,506208216355837	0,118489632346271	-4,27217306976282	1,93577239099711e-05	0,000366774159259869
LOC120020119	XM_038963577.1	kelch-like protein 24	24,7228555989252	-0,681977323947888	0,236285918663095	-2,88623768951834	0,00389877591237962	0,020637159924634
LOC120020123	XM_038963581.1	fibroblast growth factor 12-like, transcript variant X2	475,031547700756	-0,341023103217067	0,0754610052753167	-4,51919639783299	6,20747922723253e-06	0,000152984082719209
LOC120020129	XM_038963592.1	cadherin-6-like isoform X1	369,238300175694	-0,402701478299618	0,0791031814518011	-5,09083795251638	3,56484590796941e-07	1,8693030435839e-05
LOC120020133	XM_038963602.1	cold-inducible RNA-binding protein B-like, transcript variant X4	33561,4499980254	0,100460252331396	0,0400913980004201	2,50578072459194	0,0122181365321282	0,0489468218805422
LOC120020134	NA	NA	605,037864265506	-0,538732541290618	0,17568625034278	-3,06644680639208	0,00216619347978753	0,0132652999043093
LOC120020148	XM_038963623.1	succinate dehydrogenase cytochrome b560 subunit, mitochondrial-like isoform X3	2046,41160813078	0,236223831242907	0,0515788276888367	4,57986041613803	4,65286347856061e-06	0,000122509154255078
LOC120020152	XM_038963630.1	collagen alpha-1(II) chain-like	4349,93609138743	0,598342424539649	0,237961100425363	2,51445477210389	0,0119216592749198	0,0481308141843257
LOC120020155	XM_038963628.1	zinc finger protein 180-like	114,754792991846	-0,258612262473076	0,0909247456155832	-2,84424510315874	0,0044516788670401	0,022934266866436
LOC120020156	XM_038963631.1	disks large-associated protein 1-like	544,901770276255	-0,343649086167487	0,0920417886057433	-3,73362025415969	0,000188747011306313	0,00210699939449845
LOC120020158	XM_038963636.1	serine/threonine-protein kinase STK11-like	1472,04559819369	0,110254721300608	0,0441619885108979	2,49659775336883	0,012539110301334	0,0497885828825357
LOC120020160	XM_038963638.1	E3 ubiquitin-protein ligase RNF126-like	1123,50605061578	0,11851390746307	0,0447451765329239	2,64864096302909	0,00808161380900513	0,035994442131825
LOC120020169	XM_038963656.1	RNA-binding protein MEX3B-like	2238,40142571174	-0,165199661313997	0,0618126883392384	-2,6725849619637	0,0075269311369364	0,0340611202483596
LOC120020179	XM_038963667.1	CUGBP Elav-like family member 5	2296,57115442471	-0,201407566038237	0,0695100857176892	-2,89753010600851	0,0037611363774988	0,0200655478881079
LOC120020184	XM_038963679.1	metabotropic glutamate receptor 7-like	86,7657767090117	-0,485984000778573	0,171117606121165	-2,84005843580149	0,00451052704029311	0,0231741975869063
LOC120020188	XM_038963683.1	zinc finger protein 704-like, transcript variant X2	61,7622131534737	-0,714402439480018	0,149994414635557	-4,7628602786031	1,90868003842826e-06	6,40398755269471e-05
LOC120020201	XM_038963707.1	COP9 signalosome complex subunit 7b-like	144,039805158978	0,220514861631837	0,0772805321243755	2,8534335306716	0,00432495745832165	0,0224037043844053
LOC120020217	XM_038963739.1	coatomer subunit alpha-like	4703,14757778877	0,0943987273966871	0,0267175810420612	3,53320636505514	0,00041055186927357	0,00379712838969447
LOC120020223	XR_005472421.1	uncharacterized LOC120020223	502,325298826664	-0,393508971690544	0,0907996998958029	-4,33381357143377	1,46548290832942e-05	0,000294429999275912
LOC120020225	XM_038963756.1	plasma membrane calcium-transporting ATPase 2-like	452,775957873467	-0,4992788504709	0,153392245569767	-3,2549158441247	0,00113425970822782	0,00814301300140254
LOC120020232	XM_038963760.1	zinc finger protein 572-like	253,202007350988	0,168242805254095	0,0628363364346028	2,67747635843147	0,00741790873477603	0,0336953055458728
LOC120020235	XM_038963768.1	plasma membrane calcium-transporting ATPase 2-like	927,454162308736	-0,379229348978395	0,113452342941923	-3,34263126828966	0,000829880935963882	0,00647635760013415
LOC120020236	XM_038963765.1	transcription factor AP-1-like	1270,38903546118	0,150861091143466	0,0417679468737134	3,61188668429403	0,000303977396826305	0,00303444399999139
LOC120020238	XM_038963769.1	SUN domain-containing ossification factor-like, transcript variant X1	264,737216425258	-0,559991718933039	0,102425781591816	-5,4672926115878	4,56961363960977e-08	4,18107990846642e-06
LOC120020239	XM_038963772.1	glucose-induced degradation protein 8-B homolog	2039,99099234473	0,148430390052959	0,0311667570076299	4,76245860346078	1,91248438883097e-06	6,41075491347667e-05
LOC120020245	XM_038963782.1	guanine nucleotide-binding protein G(I)/G(S)/G(O) subunit gamma-5-like	2214,11222202219	0,1645585799336	0,0421167698204338	3,90719850157551	9,33724423543955e-05	0,00122315171290179
LOC120020255	XM_038963800.1	E3 ubiquitin-protein ligase mib1, transcript variant X4	3335,39912631408	-0,0938421353075347	0,0339154188466865	-2,76694608230389	0,0056584112686835	0,0275429355749571
LOC120020260	XM_038963808.1	ubiquitin carboxyl-terminal hydrolase 14-like, transcript variant X1	1229,29900105518	0,223202601473342	0,0441001239724617	5,06126925204838	4,16474569442288e-07	2,08336030434959e-05
LOC120020269	XM_038963818.1	multiple myeloma tumor-associated protein 2 homolog	1146,01259635669	0,191184220038403	0,0734180541046495	2,6040491316467	0,00921295487563776	0,0396457832993673
LOC120020272	XM_038963821.1	autophagy-related protein 9A-like isoform X1	1419,83979758166	-0,0870961031507176	0,0311374636275646	-2,79714829031917	0,00515558645695714	0,0256398741950519
LOC120020275	XM_038963825.1	acid-sensing ion channel 1C	348,846816689669	-0,358035891817095	0,142580962568111	-2,5111058683312	0,0120353596842686	0,0484371909555276
LOC120020281	XM_038963834.1	ubiquitin-conjugating enzyme E2 variant 2-like isoform X2	1773,60118641376	0,158228940504175	0,0327732305579833	4,82799339003922	1,37915670205592e-06	5,0067017644372e-05
LOC120020282	XM_038963839.1	metabotropic glutamate receptor 4-like	242,782181111865	-0,428724619773847	0,140312648613351	-3,05549516747597	0,00224689223726079	0,0136291702813856
LOC120020300	XM_038963867.1	tensin-3-like isoform X2	81,7365137894077	-0,597649219287775	0,156945891546638	-3,80799531225815	0,000140097928311211	0,0016716208897998
LOC120020302	XM_038963869.1	kin of IRRE-like protein 1	121,192307018506	-0,482901561756832	0,100104818408975	-4,82395922026404	1,40736203851068e-06	5,09508263130753e-05
LOC120020310	XM_038963881.1	protein SSXT-like isoform X2	1201,67841819875	-0,42594796620539	0,0988417708605363	-4,30939229939935	1,63703756361398e-05	0,000322613331286498
LOC120020311	XM_038963884.1	proteasome subunit alpha type-7	2659,24617156551	0,180931714033815	0,0401737167651617	4,50373350047405	6,67699291201793e-06	0,000161159962836707
LOC120020321	XM_038963897.1	tRNA selenocysteine 1-associated protein 1-like	1169,54513872136	0,137634403822599	0,0541228853072492	2,54299827219603	0,0109905772582413	0,0453102338530277
LOC120020324	NA	NA	308,939610844779	0,212117857775025	0,079649104124202	2,66315434564406	0,00774118975966553	0,0348198210571763
LOC120020325	XM_038963900.1	solute carrier family 12 member 7-like	81,429699578599	-0,654305359457996	0,145628944105832	-4,4929623261053	7,02392142313932e-06	0,000167951326455825
LOC120020326	XM_038963902.1	TGF-beta receptor type-1-like	72,0351918012313	-0,612371593393653	0,14539422057991	-4,21180147980566	2,53342146489387e-05	0,000449165732483186
LOC120020331	XM_038963908.1	cullin-1	2172,54546527793	0,104496920825072	0,0313482832861377	3,33341765069735	0,000857860621140488	0,00663874555816931
LOC120020334	XM_038963912.1	protein transport protein Sec61 subunit gamma-like isoform X2	1431,94356653512	0,237313491384152	0,0834907566116428	2,84239239186699	0,00447763438743327	0,0230315950916491
LOC120020340	XM_038963922.1	proline-rich protein 36-like	117,935313700175	0,329107138525228	0,117613799508101	2,79820174079623	0,00513880050336764	0,0255706656013162
LOC120020344	XM_038963935.1	PAX-interacting protein 1-like, transcript variant X1	1541,65090009193	-0,19449612194343	0,0423426393182311	-4,59338683358095	4,3610956334585e-06	0,000117506742151923
LOC120020347	NA	NA	274,495805334282	0,225524738531435	0,0646241520604434	3,4897902926525	0,000483399720245921	0,0042937339688114
LOC120020356	XM_038963951.1	target of EGR1 protein 1-like	4582,33032602686	0,123275142292318	0,0301836756766964	4,08416601121558	4,42353991143457e-05	0,000698016304458529
LOC120020359	XM_038963956.1	V-type proton ATPase 21 kDa proteolipid subunit, transcript variant X1	6683,8991344936	0,134361642377221	0,0484449302052565	2,77349233052753	0,00554581475956193	0,0271107725202682
LOC120020362	XM_038963958.1	translation initiation factor eIF-2B subunit gamma-like	669,320347044548	0,159816056098456	0,0406923595601573	3,92742170338372	8,58613591202685e-05	0,00114833531045771
LOC120020364	XM_038963962.1	calcyclin-binding protein	3635,50421665747	0,0838051427276014	0,0322983939133079	2,59471548190733	0,00946692502953273	0,0404997853094287
LOC120020369	XM_038963972.1	voltage-dependent calcium channel subunit alpha-2/delta-2-like	869,178092764026	-0,592175788192521	0,0971218214033984	-6,09724755606571	1,07910340202025e-09	3,04757493860317e-07
LOC120020380	XM_038963984.1	deubiquitinating protein VCPIP1-like	467,702814454905	-0,503679644783484	0,111959040974605	-4,49878491633142	6,83429579406088e-06	0,000164183313627315
LOC120020384	XM_038963996.1	semaphorin-3F-like	264,39285267338	-0,354236727434096	0,123936150372892	-2,85821954585719	0,00426025518676643	0,0221388833358087
LOC120020387	XM_038964002.1	zinc finger MYND domain-containing protein 11-like isoform X4	3431,48266358105	-0,140698237990431	0,0545017219709722	-2,58153747996013	0,00983613102360895	0,0417357756327673
LOC120020388	XM_038964003.1	la-related protein 4B-like	2392,81294020086	-0,0887184173818072	0,0304129894742152	-2,91712254913397	0,00353276940373709	0,0191665164428737
LOC120020392	XM_038964004.1	WD repeat-containing protein 37, transcript variant X1	1260,87284351481	-0,291669840606284	0,0879027753238906	-3,31809592508978	0,000906333528011587	0,00690766354636455
LOC120020396	XM_038964021.1	hyaluronidase-1-like	33,8512041317881	-0,508889119047265	0,168769592864633	-3,01528913123251	0,00256734389670884	0,0150486882731256
LOC120020398	XM_038964026.1	partitioning defective 3 homolog, transcript variant X6	320,453331029917	-0,391731187179382	0,0771817506486387	-5,0754379615292	3,86604482663617e-07	1,96965099143409e-05
LOC120020404	XM_038964036.1	pre-B-cell leukemia transcription factor 1-like, transcript variant X2	2847,71232985614	-0,0833395037275347	0,0294702708053755	-2,8279178117472	0,00468518332503936	0,0238562564337289
LOC120020406	XM_038964044.1	GRB10-interacting GYF protein 2-like, transcript variant X5	2285,97302098752	0,114370936449327	0,0400017302599212	2,85914973442831	0,00424778229912115	0,0220900692652716
LOC120020407	XM_038964050.1	PR domain zinc finger protein 2-like	1397,70974180034	-0,0889788584180145	0,0316135441653969	-2,8145802935758	0,00488409748598154	0,024638245362827
LOC120020408	XM_038964053.1	protein SNORC-like	84,0726303626341	1,0943313600949	0,296372149608747	3,69242306181458	0,000222127551434379	0,00238892020608602
LOC120020414	XM_038964057.1	E3 ubiquitin-protein ligase TRIM39-like	61,3542987167214	-0,856867475689162	0,189501287944126	-4,52169737200841	6,13457223303553e-06	0,000151666465144166
LOC120020416	XM_038964060.1	UBX domain-containing protein 7-like, transcript variant X1	811,47003340022	0,161335541603256	0,0617889525410534	2,61107422878001	0,0090258300453861	0,0390788805212293
LOC120020431	XM_038964091.1	choline transporter-like protein 5-A	300,129143769397	-0,213660429529336	0,0722595432519977	-2,95684721925541	0,00310802076546893	0,0174316467232329
LOC120020436	XM_038964099.1	calreticulin-like	8966,45694115453	0,182619706829542	0,0410870830573749	4,44469875300049	8,80151077123445e-06	0,000198543262158406
LOC120020440	XM_038964104.1	cytochrome c-type heme lyase-like	2161,80848649121	0,119124109087533	0,0342375951409833	3,47933634348453	0,000502657280439515	0,00443404050111266
LOC120020442	XM_038964109.1	contactin-4-like	827,92128005302	-0,253467732356447	0,0961599901888392	-2,63589598812028	0,00839154494480157	0,0370163008898288
LOC120020449	XM_038964122.1	retinoic acid receptor RXR-gamma-A-like isoform X1	194,606638929505	0,249877036908701	0,0978725472395147	2,55308606914255	0,0106773107683512	0,0443141755760766
LOC120020453	XM_038964132.1	roquin-1-like	634,211324257054	-0,461990076138143	0,0866802721688818	-5,32981801485387	9,83112295104864e-08	7,18152519114586e-06
LOC120020461	XM_038964144.1	thioredoxin reductase-like selenoprotein T1a	4740,8994922775	0,121254834412261	0,031711277172686	3,82371336707632	0,000131456728977772	0,00159181583330376
LOC120020463	XM_038964145.1	stress-associated endoplasmic reticulum protein 1	1708,85251204976	0,14927793718359	0,03293193543839	4,53292329152239	5,81729450515557e-06	0,000146215067986275
LOC120020464	XM_038964152.1	choline-phosphate cytidylyltransferase A-like isoform X2	2109,07249928395	0,0961779437926585	0,0368381801241501	2,61082234433202	0,00903248028993221	0,0390982344386916
LOC120020465	XM_038964156.1	AP-2 complex subunit mu-A, transcript variant X3	5712,78392698158	0,145591666395218	0,0305259884546414	4,76943331782861	1,84744883226092e-06	6,2335321981846e-05
LOC120020472	XM_038964171.1	SPRY domain-containing SOCS box protein 4-like isoform X1	424,113785858426	0,153315089263525	0,0517071509145436	2,96506549968126	0,00302618490852681	0,0170821803767912
LOC120020474	XM_038964173.1	solute carrier family 25 member 36-A-like	548,685264216394	-0,758937109497361	0,157642991572951	-4,81427751354335	1,47733390715667e-06	5,26715062107239e-05
LOC120020475	XM_038964174.1	E3 ubiquitin-protein ligase MARCHF2-like	1055,86651960876	0,189173625319263	0,0450480652921567	4,1993729162926	2,6765519936739e-05	0,000469592407082846
LOC120020476	XM_038964176.1	ras-related protein Rab-11B-like	1984,69527982538	0,207066169786252	0,0491297422256706	4,21468056630792	2,50131963624195e-05	0,000444793412955329
LOC120020477	XM_038964177.1	ubiquitin-60S ribosomal protein L40-like	1873,74776859127	0,166178466175454	0,0568863106872887	2,92123824111143	0,00348643109019885	0,0189897986199183
LOC120020478	XM_038964178.1	BTB/POZ domain-containing protein KCTD1	236,365257558062	-0,286173772676373	0,100233785463128	-2,85506300449606	0,00430282920360034	0,0223245443433435
LOC120020479	XM_038964179.1	regulator of nonsense transcripts 1-like	529,119558986945	-0,650617933596656	0,112363871566907	-5,79027693264594	7,02704664267255e-09	1,17819837058795e-06
LOC120020481	XM_038964181.1	microtubule-associated serine/threonine-protein kinase 3-like	1806,37548304183	-0,539294849321245	0,0871752039816163	-6,18633309346741	6,15798187194745e-10	2,14435277476834e-07
LOC120020487	XM_038964189.1	40S ribosomal protein S15	13462,1613952917	0,20588892598542	0,0583800167915577	3,52670206862965	0,000420769949157731	0,00387464846378443
LOC120020490	XM_038964192.1	40S ribosomal protein S28	13721,0753778686	0,236506317295949	0,0767775152826498	3,08041119102736	0,00206714991733088	0,0127875933226814
LOC120020502	XM_038964206.1	unconventional myosin-IXb-like	38,1117929163494	-0,538783435961127	0,18968943081929	-2,84034505050735	0,00450647599669625	0,0231567012282958
LOC120020515	XM_038964218.1	zinc finger E-box-binding homeobox 1-like	364,264478210435	-0,366564126541721	0,0909908365301237	-4,02858288285288	5,61140778766517e-05	0,000835121838672973
LOC120020550	XM_038964257.1	sodium/potassium-transporting ATPase subunit beta-1-interacting protein 4-like	27,2810973324297	-0,658743694492072	0,208461968368861	-3,16001858586726	0,00157759075013647	0,0104436041777676
LOC120020551	XM_038964259.1	probable cation-transporting ATPase 13A3	55,7009714205924	-0,760813643398328	0,161621009575362	-4,70739321204134	2,50904642525675e-06	7,8321991413998e-05
LOC120020559	XM_038964264.1	solute carrier organic anion transporter family member 5A1-like	512,476388002277	-0,495271666468389	0,117379295493076	-4,21941249849812	2,44939763281734e-05	0,000439105800169591
LOC120020563	XM_038964269.1	UMP-CMP kinase-like	2132,25039089449	0,131664230035238	0,0526940993583177	2,49865225212271	0,0124666577833298	0,0495887340262495
LOC120020568	XM_038964273.1	vesicle-trafficking protein SEC22b-B-like	630,808498567411	0,199525603970703	0,0513668977964091	3,88432263831692	0,000102615568517994	0,00131446878429818
LOC120020573	XM_038964276.1	receptor-interacting serine/threonine-protein kinase 2-like	797,978754549642	-0,17186455093195	0,0481992354136818	-3,56571114576571	0,000362870873496072	0,00345502777267949
LOC120020574	XM_038964281.1	plexin-A2-like	1100,06202643554	-0,477486181077926	0,108095719626663	-4,4172533632881	9,9963031686963e-06	0,000219610512227413
LOC120020575	XM_038964279.1	sorting nexin-16-like, transcript variant X3	521,100312591207	0,170590228781732	0,0615496762895155	2,77158612466644	0,0055783913146555	0,0272291999568248
LOC120020581	XM_038964285.1	protein unc-13 homolog A-like	119,860538143797	-0,606457843423469	0,130848320163821	-4,63481566033243	3,5725569543594e-06	0,000102019825065294
LOC120020583	XM_038964287.1	DCN1-like protein 1	1588,63179575033	0,154039959326442	0,0367817713674772	4,18794292932412	2,81494276385161e-05	0,000489802331796436
LOC120020588	XM_038964291.1	receptor-type tyrosine-protein phosphatase delta-like	2870,28157532985	-0,476149981523899	0,108793510785751	-4,37663954481247	1,20523041304947e-05	0,000253834405313243
LOC120020590	XM_038964293.1	calcium-binding mitochondrial carrier protein Aralar1-like	139,874208133438	-0,522593944057409	0,184253500656998	-2,83627688046078	0,00456428574989933	0,0233767295432871
LOC120020629	XM_038964339.1	mesoderm induction early response protein 1-like	245,48800139912	-0,527615968588544	0,0955931723689127	-5,51938967515767	3,40179085653982e-08	3,40815733663446e-06
LOC120020633	XM_038964342.1	cAMP-specific 3',5'-cyclic phosphodiesterase 4B-like	395,881110701622	-0,3689453623494	0,111866699072717	-3,29808035284544	0,000973482721670929	0,00729009688603804
LOC120020641	XM_038964352.1	contactin-3-like	158,770995642366	-0,97690258827975	0,159580942952095	-6,12167449451036	9,25970383183683e-10	2,7447751845991e-07
LOC120020643	XM_038964351.1	leucine-rich repeat-containing protein 52-like	21,7014321417101	-0,752577382921168	0,278653328773075	-2,70076580902444	0,0069180032054671	0,0319341082330101
LOC120020646	XM_038964353.1	disabled homolog 1-like	737,71273648578	-0,270420407443662	0,0741840864775243	-3,64526167651322	0,000267119861024293	0,00275151868333094
LOC120020649	XM_038964355.1	parathyroid hormone/parathyroid hormone-related peptide receptor-like	5,26722399070569	-1,31544402679356	0,514848082021032	-2,55501394048084	0,0106183545251062	0,0441520736638429
LOC120020655	XM_038964359.1	obscurin-like	136,259673490499	-0,658151753818134	0,209980369509252	-3,13434896488804	0,00172235893838105	0,0111607696777146
LOC120020659	XM_038964364.1	suppression of tumorigenicity 18 protein-like	539,854140452335	-0,726560168412583	0,138768672917039	-5,2357650551789	1,64302847998492e-07	1,03750884668343e-05
LOC120020660	XM_038964365.1	gamma-1-syntrophin-like	241,706002843388	-0,231690523218588	0,0753822710402823	-3,07354129852069	0,00211534406672474	0,013031783861425
LOC120020661	XM_038964366.1	voltage-dependent R-type calcium channel subunit alpha-1E-like	888,933904883299	-0,467925466723208	0,106453982192081	-4,39556564336788	1,10484668192707e-05	0,000235457729891136
LOC120020665	XM_038964368.1	coiled-coil and C2 domain-containing protein 1B-like	149,084478436044	-0,56523108835962	0,110381773254394	-5,12069222748347	3,04416128886252e-07	1,65431716587321e-05
LOC120020673	XM_038964377.1	caM kinase-like vesicle-associated protein	214,440142698335	-0,549651099702348	0,180382841256669	-3,0471362790003	0,00231032939410493	0,0139244806550767
LOC120020678	XM_038964380.1	phosphatase and actin regulator 1-like	423,249559268685	-0,490283036755838	0,149695130703154	-3,2752103188184	0,00105583336295477	0,00772719709369408
LOC120020679	XM_038964381.1	dnaJ homolog subfamily B member 4-like	587,990164750451	-0,284420414936474	0,101292253817759	-2,80791871260157	0,00498628113203636	0,0250305031998248
LOC120020685	XM_038964389.1	rho GTPase-activating protein 29-like, transcript variant X1	348,413270604277	-0,54845466256821	0,110220799692114	-4,97596337624331	6,49239227906412e-07	2,90352411313208e-05
LOC120020698	XM_038964409.1	phosphatidylinositol 3-kinase regulatory subunit gamma-like	254,621563613657	-0,798547421593972	0,161122167103897	-4,95616112883489	7,18995968768275e-07	3,11660498673994e-05
LOC120020701	XM_038964411.1	serine/threonine-protein kinase PRP4 homolog isoform X1	639,056761953667	-0,330064476261151	0,0733609126219531	-4,49918716199803	6,82137821142064e-06	0,000163982823263421
LOC120020714	XM_038964436.1	nuclear receptor-binding protein 2-like isoform X2	112,600738036298	-0,606612627092147	0,145603689016331	-4,16618995844335	3,09732643360517e-05	0,000525678328705789
LOC120020726	XM_038964455.1	serine/arginine repetitive matrix protein 2-like isoform X1	583,453632377017	-0,383992341684746	0,133638990157965	-2,87335560700405	0,00406136683681206	0,021324702728142
LOC120020739	XM_038964475.1	COP9 signalosome complex subunit 9	432,15470801796	0,170734919240479	0,0561981272967977	3,03808912241472	0,0023808353074514	0,0142109202816375
LOC120020748	XM_038964493.1	40S ribosomal protein S8	29984,0367900107	0,219056375720996	0,0706518661650604	3,10050374620291	0,00193191769971348	0,0121842961377921
LOC120020754	XM_038964497.1	protein FAM110B-like	687,288249257646	-0,212646699066129	0,072732704390118	-2,92367375652019	0,0034592709718935	0,0188802439903834
LOC120020759	NA	NA	71,2660541967062	-0,769082131457333	0,150963294292708	-5,09449754035	3,49667374238537e-07	1,84978166840909e-05
LOC120020765	XM_038965524.1	stromal cell-derived factor 2-like protein 1, transcript variant X2	1015,32166069831	0,160827245563541	0,0457595751413125	3,5146140467188	0,000440393526320561	0,00401216191720593
LOC120020771	XR_005472459.1	small nucleolar RNA SNORA35	28,284563783084	0,464703396416582	0,176243275705994	2,63671561116347	0,00837129809511486	0,0369611824728893
LOC120020846	XM_038964509.1	myoD family inhibitor-like	10,7355523108441	-0,633746708286258	0,241388701717534	-2,62541992966949	0,00865421609138961	0,0378629871370909
LOC120020879	XM_038964511.1	C-Jun-amino-terminal kinase-interacting protein 2-like	882,605768408398	-0,683917658753013	0,205839605256043	-3,32257564282777	0,000891904853834662	0,00681701851113587
LOC120020898	XM_038964523.1	NHS-like protein 2	727,342841435458	0,297529360632404	0,0862767979682217	3,44854430900406	0,000563616989287572	0,0048338714860778
LOC120020909	XM_038964532.1	mitogen-activated protein kinase kinase kinase 1-like	28,8371219024136	-0,709067442824224	0,198348001713819	-3,57486557312174	0,000350407888069094	0,00337307560960123
LOC120020917	XM_038964547.1	peptidyl-prolyl cis-trans isomerase A-like	15248,0997592501	0,178698566471154	0,0543406400931178	3,28848843452962	0,00100726922871085	0,00748761148728951
LOC120020927	XM_038964567.1	beta-hexosaminidase subunit beta-like isoform X2	551,28957074719	0,145791043980157	0,0493692517650662	2,95307380135988	0,00314626733608017	0,0175883993988758
LOC120020929	XM_038964570.1	ankyrin repeat family A protein 2-like isoform X2	739,236923226937	0,261002027172087	0,072660455142134	3,59207806586858	0,000328051538060612	0,00321213697212683
LOC120020933	XM_038964577.1	calcium channel flower homolog	2604,12570782098	0,143261235662713	0,0379299142702681	3,77699866764557	0,000158729580335007	0,00184184854670841
LOC120020934	XR_005472475.1	5'-AMP-activated protein kinase catalytic subunit alpha-1-like, transcript variant X2	1386,81110974132	0,19690989647653	0,0783645209220337	2,51274293723354	0,0119796591463266	0,0482997341053614
LOC120020942	XM_038964589.1	tubulin alpha chain, testis-specific	972,446825382509	0,310620343264683	0,102157132263221	3,04061338041801	0,00236096780690948	0,0141275996547251
LOC120020943	XM_038964590.1	polyubiquitin-B	79059,969995599	0,135754375599771	0,0521584834614399	2,60272858010015	0,00924851400996408	0,0397789245707377
LOC120020947	XM_038964597.1	beta-crystallin B1-like	191,253328572849	-2,71376327590478	0,435057277814495	-6,23771492695705	4,44008839317684e-10	1,71239409030187e-07
LOC120020948	XM_038964598.1	beta-crystallin A4-like	54,6601269994182	-5,43803804322742	0,658098553774515	-8,26325785406704	1,41749583085083e-16	1,27103307412817e-12
LOC120020950	XM_038964600.1	serine/threonine-protein phosphatase 6 catalytic subunit	2109,76315109393	0,115943332951029	0,032653454208387	3,55072183821977	0,000384176216841856	0,00361280764799865
LOC120020955	XM_038964615.1	formin-binding protein 1-like, transcript variant X8	896,776253549661	-0,618862915931925	0,109336376929772	-5,66017398152337	1,51219608510477e-08	1,98673761847812e-06
LOC120020967	XM_038964636.1	phosphatidylinositol 3-kinase regulatory subunit alpha-like, transcript variant X2	1512,87307597428	-0,200579566398739	0,0481171561238998	-4,16856652712921	3,06521298270189e-05	0,000523523781193185
LOC120020970	XM_038964646.1	cadherin EGF LAG seven-pass G-type receptor 2-like	1344,48315782959	-0,452676641353459	0,107971434761747	-4,19255928526232	2,75824967690887e-05	0,000481646256872884
LOC120020972	XM_038964644.1	beta-centractin-like	13534,7304075292	0,10289092017873	0,025473430019702	4,03914667554196	5,36460120504744e-05	0,000807097950593274
LOC120020973	XM_038964645.1	RIMS-binding protein 2-like	1464,28240092468	-0,333020064864106	0,0676519236239191	-4,9225513041637	8,54231597863011e-07	3,54372401207754e-05
LOC120020980	XM_038964651.1	ankyrin-1-like	1528,08604560185	-0,582665469278918	0,121948858622494	-4,77794934582062	1,77091976664235e-06	6,02062362750343e-05
LOC120020997	XM_038964661.1	zinc finger protein 618-like	77,4340489659376	-0,657396580666112	0,178065865616585	-3,6918731076827	0,000222608528805652	0,00239194131296355
LOC120021000	XM_038964664.1	leucine zipper putative tumor suppressor 3-like	611,607768401127	-0,445457596083621	0,126090932692937	-3,53282814687732	0,000411139635766641	0,00379962517805775
LOC120021003	XM_038964668.1	S-adenosylhomocysteine hydrolase-like protein 1	306,920123846149	-0,375866831016292	0,149143776330922	-2,52016436932853	0,0117300044589302	0,0475604872177764
LOC120021009	NA	NA	24,0686930759428	-0,461924238105299	0,170469018826384	-2,70972544621583	0,00673389238876323	0,0313423760929072
LOC120021034	XM_038964688.1	gamma-aminobutyric acid receptor subunit alpha-2-like	107,722632644074	-0,414437534275704	0,147632789773472	-2,807218741254	0,00499712963518486	0,0250639139456265
LOC120021046	XM_038964696.1	signal-induced proliferation-associated 1-like protein 2	3525,52332105238	-0,130424612418849	0,0492828431474934	-2,64645065278631	0,00813413721623766	0,036129671769015
LOC120021048	XM_038964697.1	neurexin-2-like	138,415990475658	-0,652089446701672	0,132873090483507	-4,90761104696824	9,21924578261731e-07	3,76383284517028e-05
LOC120021051	XM_038964701.1	sodium/potassium/calcium exchanger 3-like	1031,51154827812	-0,562821531610081	0,102452435147268	-5,49349101171743	3,94065172594475e-08	3,75902541102288e-06
LOC120021063	XM_038964713.1	disks large homolog 4-like	1703,64180260201	-0,436309416220171	0,0770697378515639	-5,66122875700578	1,50292918645587e-08	1,98182210039017e-06
LOC120021064	XM_038964714.1	chordin-like protein 2	31,096639734693	-0,563418513670503	0,211933940526052	-2,65846287891412	0,0078497997652422	0,0352023966216481
LOC120021096	XM_038964738.1	LOW QUALITY PROTEIN: MAP7 domain-containing protein 2-like	3338,71923952699	-0,120037369812322	0,0443879032191881	-2,70428114659022	0,0068452344882382	0,0317083850432183
LOC120021103	XM_038964743.1	pre-mRNA 3'-end-processing factor FIP1-like	2606,53525527435	0,19500027920918	0,0539419258228947	3,61500402950789	0,000300342950139155	0,00300317830851437
LOC120021105	XM_038964746.1	bromodomain-containing protein 8-like	1509,89318993262	0,304353794485646	0,0844759268738397	3,60284646465238	0,00031475145800536	0,00311168427350558
LOC120021106	XM_038964747.1	serine/threonine-protein phosphatase 2B catalytic subunit alpha isoform-like	1500,86022239186	-0,522762315808965	0,117541509551868	-4,44746981557425	8,68876636942417e-06	0,000196866698276776
LOC120021107	XM_038964748.1	CXXC-type zinc finger protein 5-like	5163,00402934107	0,117744385174921	0,0468058204035309	2,51559280789872	0,0118832386020415	0,0480241109320173
LOC120021110	XM_038964750.1	macrophage colony-stimulating factor 1 receptor 1-like	51,9754917016658	-0,379447121791963	0,145203300642436	-2,61321278588806	0,0089695438370574	0,0389150391682276
LOC120021131	XM_038964770.1	serine/threonine-protein kinase TAO1-like	676,27078894408	-0,464682245918617	0,107530822641769	-4,32138650577121	1,55051799408868e-05	0,000307931499966659
LOC120021153	XM_038964792.1	protein furry homolog	2457,0259535169	-0,144826430699755	0,0579054033388576	-2,50108664043392	0,0123812884350945	0,0493641254225805
LOC120021157	XM_038964795.1	sterile alpha motif domain-containing protein 9-like	34,8365141964951	-1,03916687918097	0,354151181665202	-2,93424653927414	0,00334358510361643	0,0184187324391661
LOC120021164	XM_038964803.1	SR-related and CTD-associated factor 4-like	403,208556682689	-0,331094356732078	0,0796517210080939	-4,15677593078539	3,22770276166877e-05	0,000542493041015809
LOC120021171	XM_038964809.1	FRAS1-related extracellular matrix protein 2-like	25,2360895576555	-0,789879561895563	0,231418759109814	-3,41320455149768	0,000642037322345171	0,00532807788999404
LOC120021172	XM_038964810.1	cell adhesion molecule 2-like	775,471245062148	-0,354961918570744	0,111295770462544	-3,18935676616933	0,00142589781505084	0,00966621904373455
LOC120021184	XM_038964822.1	60S ribosomal protein L23a	13862,3188420552	0,210316283686675	0,0682415224193195	3,0819400891199	0,00205656224468858	0,012746387506334
LOC120021186	XM_038964826.1	uridine-cytidine kinase 1-like, transcript variant X1	1919,48694875961	0,100011273220548	0,0300235724110432	3,33109171191641	0,000865060968776736	0,00668256337865931
LOC120021190	XM_038964834.1	interleukin-6 receptor subunit beta-like	668,670231994494	-0,259195141507515	0,0761652077635495	-3,40306485229019	0,000666344621002356	0,00548968407913374
LOC120021201	XM_038964855.1	endoplasmic reticulum chaperone BiP	10985,8967936137	0,165575493502926	0,047183458281227	3,50918520037358	0,000449481800336379	0,00407578695582365
LOC120021205	XM_038964860.1	surfeit locus protein 2-like, transcript variant X2	908,366760001662	0,169998865926725	0,0655993851711927	2,59147041520411	0,00955667581899953	0,0407957406963283
LOC120021207	XM_038964867.1	G-protein coupled receptor 22-like	24,8163841300163	-0,852027087096918	0,259493164150632	-3,28342786942291	0,00102552884846107	0,00756799619328316
LOC120021212	XM_038964874.1	ras-related protein Rab-14-like	7653,12013181831	0,117358768031767	0,028446381643643	4,12561321513428	3,69748232784933e-05	0,000605938984164112
LOC120021215	XM_038964876.1	coiled-coil domain-containing protein 85B-like	420,527614765928	0,137385941140552	0,0542459072171598	2,53265081530598	0,0113203659985904	0,0463078886030387
LOC120021217	XM_038964878.1	ribosome biogenesis protein NSA2 homolog	2452,22714603817	0,162302717035688	0,0643258495896199	2,5231336713177	0,0116314178038139	0,0472622705754382
LOC120021220	XM_038964885.1	putative monooxygenase p33MONOX	2264,91705318388	0,098488427642835	0,0248109996052821	3,96954694327864	7,2009419585863e-05	0,00101047020824967
LOC120021230	XM_038964900.1	ras-related protein Rab-7a-like, transcript variant X2	4357,53370106741	0,106327414001483	0,0290742331583305	3,65710123539468	0,000255083654634654	0,00265575774768683
LOC120021238	XM_038964910.1	actin-related protein 2/3 complex subunit 3-B-like	3233,48773416171	0,191172979994255	0,0367852299148018	5,19700380932864	2,02526214740317e-07	1,21268910585826e-05
LOC120021239	XM_038964911.1	ubiquitin-conjugating enzyme E2 G1-like	2419,38570550568	0,119929571040906	0,0317057519610706	3,78258087643401	0,000155210638408279	0,00180514337269219
LOC120021240	XM_038964912.1	28S ribosomal protein S24, mitochondrial-like	2219,90869465388	0,128018211414714	0,0353951119735847	3,61683306752226	0,000298229498860858	0,00298620810598615
LOC120021248	XM_038964917.1	mediator of RNA polymerase II transcription subunit 13-like	2266,91573638267	-0,244424972448622	0,0578657899760016	-4,22399785002488	2,40006339433737e-05	0,000433886460507553
LOC120021249	XM_038964918.1	peptidyl-prolyl cis-trans isomerase FKBP2-like	4352,88307240134	0,144243688107323	0,037716591339026	3,8244094438638	0,00013108591468969	0,00158839814262673
LOC120021255	XM_038964926.1	G-protein-signaling modulator 1-like	314,662597916504	-0,318045499294907	0,0963603710158542	-3,30058400504268	0,000964838244501976	0,00724881720057653
LOC120021256	XM_038964927.1	solute carrier family 12 member 2-like	149,174594469586	-0,645465205933213	0,133544089098334	-4,83334912305951	1,3425503754028e-06	4,90998169350644e-05
LOC120021269	XM_038964946.1	SLIT-ROBO Rho GTPase-activating protein 3-like	5764,80881149207	-0,134728739688632	0,038531683299076	-3,49657030664588	0,000471280286661795	0,0042174176750745
LOC120021275	XM_038964952.1	40S ribosomal protein S14	20121,3826166848	0,18841133699933	0,0606423791532892	3,10692521682027	0,00189044214845909	0,0119817085242591
LOC120021282	XM_038964973.1	disco-interacting protein 2 homolog B-A-like	600,923270772077	-0,807597486310294	0,145891544264759	-5,5356017401851	3,101616248371e-08	3,20798608175653e-06
LOC120021290	XM_038964984.1	zinc finger FYVE domain-containing protein 16-like, transcript variant X2	1339,81978086938	-0,203054962823033	0,0478726242951808	-4,24156740543414	2,21964205479657e-05	0,000407430407264016
LOC120021292	XM_038964989.1	serine/threonine-protein phosphatase 2A catalytic subunit beta isoform	4184,49946136071	0,128089037683518	0,0505365086906216	2,5345842244003	0,0112580859755585	0,0461363587876319
LOC120021293	XM_038964990.1	exosome complex component RRP4-like	437,795840396459	0,193130314718428	0,0670767428961772	2,87924407744961	0,00398629688871331	0,0210097020869717
LOC120021294	XM_038964991.1	protein unc-13 homolog B-like	731,594841749991	-0,417173226149423	0,115755360255067	-3,60392145322846	0,000313451818970746	0,00310562303527665
LOC120021297	XM_038964998.1	low-density lipoprotein receptor-related protein 1-like	3661,78053874886	-0,244323030040755	0,0600046005362533	-4,07173829768505	4,66635901729044e-05	0,000726109756499592
LOC120021300	XR_005472493.1	uncharacterized LOC120021300, transcript variant X2	67,9711313768946	-0,219239008475409	0,0874834863911276	-2,50606162967967	0,0122084338239718	0,0489308371253222
LOC120021302	XM_038965002.1	developmentally-regulated GTP-binding protein 1-like	90,2912669526446	0,323554051271613	0,107167770034656	3,01913580143529	0,00253496874258302	0,0148929932662121
LOC120021303	XM_038965003.1	small conductance calcium-activated potassium channel protein 2-like	132,749431324281	-0,27883279920077	0,103158250100109	-2,70296170136831	0,006872466449878	0,0317811699532974
LOC120021320	XM_038965031.1	arf-GAP with GTPase, ANK repeat and PH domain-containing protein 1-like	444,246894122162	-0,707366262908764	0,168489159002918	-4,19828947509028	2,68938711792393e-05	0,000470767436596279
LOC120021322	XM_038965029.1	protein phosphatase PTC7 homolog	1103,29856942131	-0,18086661570598	0,0548726925182131	-3,2961133745341	0,000980324448542734	0,00732374442738643
LOC120021325	XM_038965032.1	ubiquinol-cytochrome-c reductase complex assembly factor 3	2157,75282540402	0,187000430004751	0,0513931539332491	3,63862529720657	0,00027409726399172	0,00280566397476913
LOC120021332	XM_038965041.1	protein SET-like	11827,682124889	0,123788094246894	0,0372450907924706	3,32360833637486	0,000888609001960271	0,00680133061292378
LOC120021338	XM_038965049.1	period circadian protein homolog 1-like, transcript variant X1	1459,48253428464	-0,16260761551607	0,0586137836334949	-2,77422144478568	0,00553339984879425	0,0270722210307875
LOC120021341	XM_038965051.1	AMME syndrome candidate gene 1 protein-like	2366,12188200917	-0,147628681862131	0,0450611643472726	-3,27618435964952	0,00105219852065319	0,00771447349555762
LOC120021343	XM_038965053.1	cofilin-2-like, transcript variant X1	22684,7238175523	0,163801076269279	0,0452439123196969	3,62040035600476	0,000294147516821937	0,00295358034318376
LOC120021345	XM_038965058.1	4F2 cell-surface antigen heavy chain-like	1685,09338276917	0,143402969610475	0,0443148032767716	3,23600600717644	0,00121214833189463	0,00855660779769036
LOC120021346	XM_038965059.1	pyruvate carboxylase, mitochondrial-like	1647,34747105371	-0,467317096663574	0,149168445936524	-3,13281467625152	0,0017313872386932	0,0112073030301767
LOC120021353	XM_038965079.1	nuclear RNA export factor 1-like	2312,19885571536	0,1409337394737	0,0405490385274975	3,47563702103882	0,000509641568888156	0,00447912623163722
LOC120021354	XM_038965080.1	peroxiredoxin-5, mitochondrial-like	10288,628392648	0,165259185397057	0,0367931443151618	4,49157549519237	7,06982311540958e-06	0,000168599298989625
LOC120021359	XM_038965089.1	MOB kinase activator 1B	76,59174581876	-0,609536148446766	0,178067399466168	-3,4230642457525	0,000619194407964554	0,00519743642182651
LOC120021364	XM_038965097.1	ribosomal protein S6 kinase alpha-4-like	494,189082857225	-0,300983455285857	0,0990077094514315	-3,04000018739455	0,00236578001420496	0,0141398819812513
LOC120021368	XM_038965103.1	cysteine protease ATG4A-like, transcript variant X2	1447,02395805064	0,188235165296007	0,0643157879972563	2,92673340648547	0,00342542366634909	0,0187371771604305
LOC120021372	XM_038965113.1	U4/U6.U5 tri-snRNP-associated protein 1-like, transcript variant X2	3145,99910581975	0,0712892681141819	0,0285640327880233	2,49577042020736	0,0125683915920026	0,0498551759821232
LOC120021373	XM_038965114.1	proteasome subunit beta type-7-like	3279,32803285658	0,168261109653645	0,0350777792889677	4,7968005120143	1,61220016162477e-06	5,60861136731285e-05
LOC120021375	XM_038965117.1	general transcription factor 3C polypeptide 5-like isoform X1	511,355207839368	0,211512818806966	0,0499418220231257	4,23518426518409	2,28364366414847e-05	0,000416831792885563
LOC120021376	XM_038965119.1	voltage-dependent N-type calcium channel subunit alpha-1B-like	339,484465283197	-0,537371029353755	0,10746674192626	-5,00034726764563	5,7227146054264e-07	2,65539059647237e-05
LOC120021377	NA	NA	1027,43588111827	-0,274131373136811	0,0565328302998429	-4,84906507745771	1,24044724275166e-06	4,65144471511451e-05
LOC120021385	NA	NA	579,699345095315	0,206067587429691	0,0776443172463057	2,65399445494507	0,00795451340306288	0,0355431085371442
LOC120021397	XM_038965154.1	proteasome subunit beta type-6-like	5384,22976475391	0,176471920150373	0,0340616705490661	5,18095317421861	2,20754909786797e-07	1,30872997509472e-05
LOC120021409	XM_038965167.1	kelch-like protein 13, transcript variant X2	1748,06017001527	0,173587877221939	0,03680583273327	4,71631435375804	2,40155292223672e-06	7,62269899662518e-05
LOC120021416	XM_038965179.1	protein FAM136A-like	1566,03214245109	0,192301991256012	0,0460641766025762	4,17465382948488	2,98439506314771e-05	0,000511425216100902
LOC120021428	XM_038965194.1	protein ZNRD2-like isoform X2	1124,01328560086	0,184908937179347	0,0562331782887473	3,28825335516112	0,00100811073675534	0,00749076192152557
LOC120021431	XM_038965196.1	TBC1 domain family member 13-like	110,773448204605	-0,698312789198604	0,127740116026937	-5,46666787942596	4,58574106231297e-08	4,18515966111907e-06
LOC120021443	XM_038965212.1	pecanex-like protein 3	799,772291069071	-0,295453481479932	0,0730248156945638	-4,04593258702229	5,21152301522146e-05	0,000788699139185434
LOC120021447	XM_038965219.1	fibroblast growth factor 11-like	125,548993611237	-0,288830189442692	0,0975040063185418	-2,96223919762943	0,00305410420436057	0,0172035046790207
LOC120021449	XM_038965222.1	spermine synthase-like, transcript variant X1	2268,98967754448	0,125320591028548	0,0349722704630727	3,58342736600058	0,000339115093314085	0,00329621708723476
LOC120021455	XM_038965230.1	protein O-glucosyltransferase 3-like	401,151743582337	0,229675369685823	0,0755186491250545	3,04130664871261	0,0023555379814962	0,014111588572294
LOC120021459	XM_038965237.1	ribosomal protein S6 kinase alpha-3	213,716056627834	-0,225611833360169	0,08846207217564	-2,55037925080728	0,0107605792181918	0,0446287806219801
LOC120021460	XM_038965238.1	eukaryotic translation initiation factor 1A, X-chromosomal-like	6998,08056838464	0,182878280298093	0,0506670201444262	3,60941456151949	0,000306888829347826	0,00305840001173061
LOC120021461	XM_038965240.1	pyruvate dehydrogenase E1 component subunit alpha, mitochondrial-like, transcript variant X2	10603,9601102422	0,133105356600537	0,0289067640071023	4,60464397079636	4,13172100159982e-06	0,000113246518209437
LOC120021463	XM_038965242.1	peroxiredoxin-4-like	806,351751517882	0,154590776524048	0,0485389132468897	3,18488334787663	0,00144812369266458	0,00978239017200166
LOC120021471	XM_038965246.1	28S ribosomal protein S12, mitochondrial-like	1055,61040069137	0,227175733019453	0,0646470588828879	3,51409231827538	0,000441259428667274	0,00401793651383831
LOC120021477	XM_038965252.1	55 kDa erythrocyte membrane protein-like	684,175176904449	0,191930832900119	0,0558396868372643	3,43717602606673	0,000587813455108696	0,00499481288661066
LOC120021492	XM_038965278.1	ubiquitin-conjugating enzyme E2 D2 isoform X2	4041,70641365254	0,133094282424025	0,0313769100263785	4,24179061329279	2,21743521420018e-05	0,000407430407264016
LOC120021506	XM_038965291.1	NADH dehydrogenase [ubiquinone] 1 alpha subcomplex subunit 2-like	2436,48186236328	0,169221970160862	0,0504314293490995	3,35548629782954	0,00079225581113763	0,00625348573461122
LOC120021510	XM_038965298.1	metal transporter CNNM3-like	1014,77218375828	-0,245227218120918	0,0948758551977248	-2,58471681345961	0,00974590075247773	0,0414255250497364
LOC120021511	XM_038965299.1	V-type proton ATPase subunit G 1-like	24642,8732683321	0,143615075753982	0,0477058154952336	3,01043120766546	0,00260877035498665	0,0152193829411688
LOC120021512	XM_038965300.1	V-type proton ATPase catalytic subunit A-like	6226,88778385593	0,148066092758722	0,0430170786186979	3,44203041008841	0,000577365339573055	0,00492070947190213
LOC120021522	XM_038965313.1	protein EOLA1-like	349,999288244087	0,14216170370342	0,0485635981624245	2,92733053321029	0,00341885323132656	0,0187126520445582
LOC120021535	XR_005472527.1	uncharacterized LOC120021535	322,083816728626	0,211271304667293	0,067482024606458	3,13077898743238	0,0017434331344032	0,0112598335394877
LOC120021542	XM_038965333.1	14-3-3 protein eta-like	9389,00834719656	0,135817602442012	0,0289955307168416	4,6840874812174	2,8120989462719e-06	8,50434678802142e-05
LOC120021565	XM_038965361.1	trimethyllysine dioxygenase, mitochondrial-like, transcript variant X6	1919,33789662325	0,161711493449207	0,0620846158991075	2,60469507795621	0,00919560564596953	0,0395940921613432
LOC120021566	XM_038965362.1	myosin light chain 4-like	189,77169205963	0,656792767499136	0,224127879601562	2,93043760850606	0,00338484958074852	0,0185917917171067
LOC120021569	XM_038965365.1	actin-related protein 2/3 complex subunit 5-like protein	2026,94780932024	0,123901366212582	0,0341411466754401	3,62909211545938	0,000284419744825872	0,00288090454325602
LOC120021575	XM_038965370.1	multiple C2 and transmembrane domain-containing protein 1-like	1116,00946339448	-0,225173677297638	0,0720321089748137	-3,12601811195575	0,00177190638459872	0,0113949854510115
LOC120021578	XM_038965375.1	SWI/SNF-related matrix-associated actin-dependent regulator of chromatin subfamily B member 1-like isoform X1	853,134974658989	-0,254901801619672	0,0620187057027984	-4,11007934994959	3,95523178702357e-05	0,00063901936263592
LOC120021583	XM_038965382.1	neuroligin-2-like isoform X1	516,55468497777	-0,425311388775707	0,130254620518017	-3,26523072336523	0,00109374945369147	0,00792515386980845
LOC120021598	XM_038965397.1	ADP/ATP translocase 2-like	51691,8464996885	0,173730160947592	0,0293614138506315	5,91695487933239	3,27956613368311e-09	6,60832575937146e-07
LOC120021601	XM_038965401.1	apelin receptor B-like	379,388327825728	0,300091418568083	0,0866716384054297	3,46239466668814	0,000535391435315641	0,00465298875950233
LOC120021608	XM_038965408.1	delta-aminolevulinic acid dehydratase-like	1383,92692983415	0,194628916043555	0,0581037937697952	3,34967656009979	0,00080905973860724	0,00635118092462812
LOC120021613	XM_038965415.1	disabled homolog 2-interacting protein-like	323,566210466689	-0,766913234421375	0,14880844580186	-5,15369426976293	2,55404218679931e-07	1,44945935306853e-05
LOC120021621	XM_038965428.1	RNA-binding protein 4-like	298,610766755633	-0,398268298577827	0,130825482400523	-3,04427158432732	0,0023324447523357	0,0140106842961019
LOC120021626	XM_038965432.1	dolichyldiphosphatase 1-like	1908,35737104616	0,111700781945887	0,0397861652883605	2,80752822334866	0,00499233049881769	0,0250503522665213
LOC120021629	XM_038965435.1	superoxide dismutase [Cu-Zn]-like	9064,47512856769	0,213053014519588	0,0439204410674509	4,85088513096651	1,22911718741284e-06	4,63786506926666e-05
LOC120021630	XM_038965436.1	F-box/WD repeat-containing protein 2-like	511,545814908337	-0,535975239937232	0,0926975057539078	-5,78198124726389	7,38259392324035e-09	1,22338553405797e-06
LOC120021637	XM_038965482.1	transmembrane emp24 domain-containing protein 2-like	1728,31699546594	0,124709882201641	0,0398612867149562	3,12859650250198	0,00175643323486576	0,0113203936810297
LOC120021640	XM_038965449.1	RNA/RNP complex-1-interacting phosphatase-like isoform X3	3056,85265350554	0,206843999034856	0,0712367302534546	2,90361444579112	0,00368882121536174	0,0197679591410996
LOC120021641	XM_038965451.1	calcium/calmodulin-dependent protein kinase kinase 2-like	1674,47741304173	-0,271335174466105	0,0874878070906956	-3,10140559569428	0,00192604275500397	0,0121537378141708
LOC120021648	XM_038965458.1	60S ribosomal protein L7a	35164,1919088903	0,195992746766872	0,0600860483951108	3,26186780462035	0,00110680745203158	0,00799232190094962
LOC120021655	XM_038965471.1	endoglin-like, transcript variant X1	57,0906667152006	-0,708148073090922	0,200290033013788	-3,53561314277767	0,000406829987646963	0,00376950947221225
LOC120021656	XM_038965474.1	SUMO-specific isopeptidase USPL1-like	2324,67630890077	-0,231755105737061	0,0711556329952832	-3,25701699192844	0,00112589692909949	0,00809107296253487
LOC120021657	XM_038965478.1	receptor-type tyrosine-protein phosphatase gamma-like	430,515302268098	-0,575291667042421	0,143634730331729	-4,00524069432069	6,19543637025074e-05	0,00090366700403328
LOC120021659	XM_038965476.1	nucleolar complex protein 4 homolog isoform X2	287,725625308217	0,358193050469784	0,109513804564034	3,27075706935507	0,00107260006447343	0,00781770910637444
LOC120021662	XM_038965481.1	cdc42 effector protein 2-like	220,77311342505	-0,358703849841913	0,125895125906763	-2,84922746022404	0,00438255357872965	0,022636671832992
LOC120021666	XM_038965491.1	probable G-protein coupled receptor	21,7776115874618	-0,763947476665584	0,261866128100929	-2,91732070201589	0,00353052563591335	0,0191630391923886
LOC120021668	XM_038965489.1	high mobility group protein B3-like	3756,29724957577	0,207242618352556	0,0559001411053182	3,70737200756081	0,000209421200138371	0,00228446173520771
LOC120021670	XM_038965492.1	FUN14 domain-containing protein 1A-like	3038,44551340481	0,200144717742343	0,044160011656557	4,53226143369065	5,8355564302685e-06	0,000146571360283221
LOC120021671	XM_038965493.1	EKC/KEOPS complex subunit LAGE3	259,307698254854	0,175566228952747	0,0700062254149652	2,50786594923623	0,0121462736524055	0,0487522825750702
LOC120021672	XM_038965494.1	dnaJ homolog subfamily C member 18-like, transcript variant X1	1469,7896816403	0,150458827866808	0,0469186947740303	3,20679909344127	0,00134220697549386	0,00923817734000163
LOC120021676	XM_038965500.1	glutamate receptor ionotropic, NMDA 1 isoform X3	3877,27967247121	-0,512799571428814	0,12650183687727	-4,05369269006206	5,04154363042308e-05	0,000767834587653437
LOC120021677	XM_038965504.1	sodium/calcium exchanger 1-like isoform X3	682,807608679535	-0,495610115841632	0,168795670596585	-2,93615419216598	0,00332309098144752	0,0183339954209472
LOC120021679	XM_038965509.1	protein zer-1 homolog	121,360273612207	-0,393926875388552	0,12787338359847	-3,08060101565394	0,00206583266188861	0,0127838543968183
LOC120021687	XM_038965522.1	trafficking protein particle complex subunit 13-like isoform X2	329,083459876619	0,193380772294078	0,0729613738518616	2,65045409762584	0,00803836494955063	0,0358382679201315
LOC120021690	XM_038965526.1	short transient receptor potential channel 5	97,016048138194	-0,447308671433521	0,178585412931404	-2,50473240838173	0,0122544066500192	0,0490436067079042
LOC120021696	XM_038965534.1	palmitoyltransferase ZDHHC20-B-like	126,180563735401	-0,688224858697998	0,166579447746883	-4,13151122786619	3,60386084927121e-05	0,0005951182186041
LOC120021709	XM_038965549.1	TNF receptor-associated factor 2-like isoform X1	73,7996783092242	-0,516032758836502	0,149905526470074	-3,44238648826278	0,000576605798212977	0,00491822120440068
LOC120021712	XM_038965557.1	gamma-aminobutyric acid receptor subunit beta-4	184,571306014327	-0,27449183936204	0,10498166935849	-2,61466445560806	0,00893151513062641	0,0388110798631182
LOC120021715	XM_038965561.1	NF-kappa-B inhibitor-like protein 1 isoform X2	732,390071202355	0,173978756568404	0,0639075116932422	2,72235222368705	0,00648190159185407	0,030465144380844
LOC120021732	NA	NA	10604,7764690323	0,114239552021944	0,0333258595596515	3,42795515348858	0,000608145913276733	0,00513473857615268
LOC120021733	XM_038965577.1	dual specificity testis-specific protein kinase 2-like	97,1781738020659	0,330603439934861	0,12003139678009	2,754308029428	0,00588163832657573	0,0283249250826371
LOC120021737	XM_038965582.1	vacuolar protein sorting-associated protein 29 isoform X1	2528,92400751134	0,195121577356644	0,0400326448021264	4,87406161449219	1,09326867225319e-06	4,26684085611589e-05
LOC120021739	XM_038965585.1	fermitin family homolog 3-like, transcript variant X1	141,527347171358	0,393722254710364	0,136418359219476	2,88613832451193	0,00390000708621003	0,0206406306863059
LOC120021741	XM_038965588.1	centrin-3	1754,44819811856	0,150582577115491	0,0386480303787075	3,89625488388283	9,76915798844026e-05	0,00126631871908705
LOC120021744	XM_038965590.1	cystatin-B-like	2407,82504043326	0,23156336590116	0,0467894764657033	4,94904802089196	7,4577347030806e-07	3,21112329646329e-05
LOC120021747	XM_038965593.1	set1/Ash2 histone methyltransferase complex subunit ASH2-like, transcript variant X1	855,857315418657	-0,180634603728026	0,0654923459679443	-2,7581025089014	0,00581379633274829	0,0280651349711916
LOC120021748	XM_038965595.1	vacuolar protein sorting-associated protein 37B-like	363,289574254779	0,136341305826283	0,0528948996432662	2,57758889317866	0,00994922874327159	0,0420713260239239
LOC120021752	XM_038965598.1	1-acyl-sn-glycerol-3-phosphate acyltransferase alpha-like	48,1580073940861	-0,673858527809104	0,218914167566138	-3,07818600916051	0,00208264874508333	0,0128745885108418
LOC120021755	XM_038965600.1	voltage-gated potassium channel subunit beta-3-like	338,875442807802	-0,36179342969848	0,134307625527687	-2,69376685260435	0,00706495652172099	0,0324662133971258
LOC120021761	XM_038965606.1	60S ribosomal protein L37-like	8531,58119938418	0,263991108867865	0,0871793795953312	3,02813704448527	0,00246066469031425	0,0145590004037448
LOC120021774	XM_038965622.1	TNF receptor-associated factor 2-like	5225,48314235695	-0,180391106798519	0,0481508473571607	-3,74637450220682	0,000179408693262063	0,00202928148887745
LOC120021775	XM_038965623.1	small nuclear ribonucleoprotein Sm D3-like	720,676593857623	0,18526867527879	0,0700881946414379	2,64336492367368	0,00820865111522084	0,0363930394993357
LOC120021783	XM_038965635.1	palmitoyltransferase ZDHHC12-B	699,380624127149	-0,216433569796057	0,0554977058938313	-3,89986516217626	9,62462746664173e-05	0,00125370414800805
LOC120021795	XM_038965646.1	zinc finger and BTB domain-containing protein 43-like	30,5912680620078	-0,870039258052557	0,236429484086666	-3,6799101491658	0,000233316147453682	0,00247936643110541
LOC120021811	XM_038965693.1	26S proteasome non-ATPase regulatory subunit 9-like	2042,84407262002	0,15980997479091	0,0394788178895812	4,04799290692758	5,16587115485143e-05	0,00078212030692721
LOC120021814	XM_038965664.1	BMP/retinoic acid-inducible neural-specific protein 1	445,415286596248	-0,435426347709958	0,134141343132037	-3,24602644899241	0,00117027966328228	0,00833652843752643
LOC120021818	XM_038965671.1	voltage-dependent calcium channel subunit alpha-2/delta-3-like	98,6093522255572	-0,461711328496409	0,158863451898629	-2,90634077868979	0,0036568295243873	0,0196361309761403
LOC120021822	XM_038965673.1	alpha-2,8-sialyltransferase 8E-like	2425,97707769975	-0,266344153557477	0,0514770074182063	-5,17404112856952	2,29084363193814e-07	1,33820339652647e-05
LOC120021828	XM_038965682.1	serine/threonine-protein kinase WNK2-like	690,442857337913	-0,72430625579452	0,162908352929695	-4,44609648780319	8,74446843922641e-06	0,00019762939477614
LOC120021829	XM_038965679.1	volume-regulated anion channel subunit LRRC8A-like	61,1917644726524	-0,688569919119901	0,227385794432491	-3,02820112768448	0,00246014291234688	0,0145590004037448
LOC120021831	XM_038965681.1	phosphatidylinositol 4-phosphate 5-kinase-like protein 1	88,8546320038255	-0,483034996024671	0,122895152990137	-3,93046417431482	8,4782026206776e-05	0,00113677642390969
LOC120021842	XM_038965689.1	pro-neuregulin-1, membrane-bound isoform-like	43,0709906677442	-0,632702494909343	0,153725944695948	-4,11578212227452	3,85868685767625e-05	0,000627093436902012
LOC120021849	XM_038965698.1	voltage-dependent calcium channel subunit alpha-2/delta-2-like	581,08685796399	-0,695451971733968	0,196147102578748	-3,54556331748395	0,000391774852853315	0,0036679166398564
LOC120021850	XM_038965695.1	probable global transcription activator SNF2L2	1190,45080888118	0,123945792380044	0,0462090235138731	2,68228547056036	0,00731210334047907	0,0333420619398636
LOC120021852	XM_038965697.1	electrogenic sodium bicarbonate cotransporter 1-like	17,3838151832752	-0,737207205245492	0,212703196287857	-3,46589622587433	0,000528467210812891	0,00460620496967824
LOC120021859	XM_038965707.1	voltage-dependent calcium channel subunit alpha-2/delta-2-like	484,246474946414	-0,840738078122749	0,201701747294651	-4,16822407043691	3,06982084681567e-05	0,00052381191395213
LOC120021868	XM_038965713.1	neuropeptide Y receptor type 1-like	35,3747868959359	-0,706915311463983	0,182073655118954	-3,88257878934837	0,000103354511666199	0,00132110344616235
LOC120021875	XM_038965720.1	homer protein homolog 1-like	137,716212227478	-0,73103554981574	0,206271649269236	-3,54404278244538	0,000394041298887606	0,00368048939250046
LOC120021877	XM_038965721.1	high affinity cAMP-specific and IBMX-insensitive 3',5'-cyclic phosphodiesterase 8B-like	68,3765280813801	-0,669162968248812	0,15110540542214	-4,42845155922374	9,49120291683193e-06	0,000210833440720272
LOC120021883	XM_038965724.1	microtubule-associated serine/threonine-protein kinase 1-like	3729,0624802151	-0,238837485936351	0,0449786342242005	-5,31002085892252	1,09612689040566e-07	7,80398989108303e-06
LOC120021886	NA	NA	1019,41733238655	-0,569883760927977	0,14439444749134	-3,94671520151184	7,9230708254495e-05	0,00108052008097489
LOC120021889	XM_038965729.1	whirlin-like	13,8676338523431	-0,922927502404084	0,235800451979642	-3,91401922539048	9,07724035032172e-05	0,00119916530255981
LOC120021893	XM_038965732.1	NMDA receptor synaptonuclear signaling and neuronal migration factor-like	224,333977733003	-0,480749505853673	0,104722666660469	-4,59069197896149	4,41778896460995e-06	0,000118360400397328
LOC120021894	XM_038965734.1	breakpoint cluster region protein-like	836,274606235692	-0,668064923066741	0,112779343249041	-5,92364615558641	3,14880614137174e-09	6,41694487912387e-07
LOC120021895	XM_038965735.1	regulator of G-protein signaling 3-like	153,561629422782	-0,607160838837101	0,138490069730703	-4,38414710901466	1,16441070321362e-05	0,000246394800543735
LOC120021903	XM_038965743.1	bifunctional heparan sulfate N-deacetylase/N-sulfotransferase 1-like	639,721724309637	-0,45218929433243	0,0874131964517609	-5,17300948469458	2,30353315778587e-07	1,34342802878546e-05
LOC120021914	XM_038965758.1	B-cell CLL/lymphoma 7 protein family member A-like	2649,918405154	0,164015096693212	0,0491148609772725	3,33941893410039	0,000839538503098123	0,00652899555303998
LOC120021955	XM_038965755.1	disks large-associated protein 4-like	543,707094851361	-0,570990127700084	0,124663979628042	-4,580233435542	4,64457240417962e-06	0,000122436878608939
LOC120021965	XM_038965768.1	uncharacterized protein KIAA1755-like	261,357053188404	-0,530527486835513	0,117618104819101	-4,51059373598541	6,46464268808899e-06	0,000157732883873257
LOC120021969	XM_038965770.1	SH3 domain-binding protein 5-like	398,50033734257	0,469085503890287	0,152266518718484	3,08068712569406	0,00206523536995283	0,012782363591734
LOC120021972	XM_038965774.1	SNARE-associated protein Snapin-like	1758,58776300574	0,236259799467463	0,0483905011718877	4,88235901149785	1,0482418427704e-06	4,12250988757083e-05
LOC120021980	XM_038965784.1	potassium channel subfamily K member 9-like	13,8370696515154	-0,928394189392173	0,233067992610785	-3,98336201806378	6,79471291255769e-05	0,000968624674223795
LOC120021981	XM_038965785.1	VWFA and cache domain-containing protein 1-like	247,933620513688	-0,690479453258452	0,146386528707501	-4,71682373613843	2,39555057048444e-06	7,61712875102529e-05
LOC120021991	XM_038965795.1	disks large-associated protein 2-like	37,2912561608463	-0,998555220575468	0,188559847262907	-5,29569383445244	1,18565349084943e-07	8,24678798326318e-06
LOC120021993	XM_038965799.1	histone deacetylase 7-like	6,40674766268509	-0,863278860420377	0,328015291653329	-2,63182504714675	0,00849275838771117	0,0373296280750045
LOC120022003	XM_038965805.1	transmembrane protein 170B-like	5,68334124421225	-1,25094260695941	0,41682125537736	-3,00114879176902	0,00268963104983051	0,0156166497683037
LOC120022004	XM_038965809.1	integrin alpha-5-like	73,7678869881156	-0,389065587341602	0,127738453523619	-3,04579847813535	0,00232063316484763	0,0139678049544537
LOC120022010	XM_038965812.1	CUB and sushi domain-containing protein 3-like	1696,98212703746	-0,157097079627001	0,055176934845528	-2,84715126106236	0,00441123968153577	0,0227618952176152
LOC120022026	XM_038965824.1	uncharacterized protein LOC120022026	201,971016905586	-0,484624253887011	0,105892079007351	-4,57658644942997	4,72624451403408e-06	0,000124006007304214
LOC120022029	XM_038965827.1	sodium channel subunit beta-1-like	102,658246581984	-0,467886067694344	0,151843988274929	-3,08136050040512	0,00206057004779021	0,0127578915767463
LOC120022034	XM_038965831.1	zinc finger protein 385D-like	136,677101128634	0,346353154100423	0,104991114112565	3,2988806436427	0,000970711752138799	0,00727740038767534
LOC120022037	XM_038965837.1	LHFPL tetraspan subfamily member 3 protein-like	36,027037151436	-0,587707449634664	0,196465384135633	-2,99140457857416	0,0027769731060804	0,0159925649318859
LOC120022048	XM_038965845.1	plexin-B1-like	361,71459826734	-0,863760841183799	0,185139428934416	-4,6654613020859	3,07925444922158e-06	9,09749747365982e-05
LOC120022049	XM_038965843.1	copine-4-like	89,077926838482	-0,893622916852265	0,209988492540558	-4,2555804179587	2,08507402981149e-05	0,000389304269793069
LOC120022050	XM_038965844.1	integrin beta-8-like	126,862915029988	-0,711779256452385	0,155594176377998	-4,57458802778839	4,77157958486406e-06	0,000124941260957074
LOC120022062	XM_038965855.1	triple functional domain protein-like	4750,18327984084	-0,176926933224983	0,0617276816277764	-2,86624944529536	0,00415366812843864	0,0216886904589764
LOC120022068	XM_038965871.1	voltage-dependent calcium channel gamma-4 subunit-like	624,351766310299	-0,264394499132566	0,0969453130798221	-2,7272540645144	0,00638638451134925	0,0301236787570441
LOC120022069	XM_038965875.1	Y+L amino acid transporter 1-like, transcript variant X4	38,9828333689334	-0,42758932633154	0,154759718201183	-2,76292391393274	0,00572861186366991	0,0277671058694316
LOC120022076	XM_038965887.1	trafficking protein particle complex subunit 3	3212,87010436659	0,127193918922121	0,0313406805268459	4,0584287508744	4,94040016009798e-05	0,00075403120230738
LOC120022079	XM_038965891.1	translocon-associated protein subunit beta-like	4401,75861716458	0,230461802805753	0,0558827328651529	4,12402527560464	3,72308012179794e-05	0,000609195778871016
LOC120022088	XM_038965903.1	uncharacterized LOC120022088	51,8923166617757	-0,813562230991458	0,186200456642994	-4,36928161004095	1,2465593199077e-05	0,000259491254365232
LOC120022097	XM_038965915.1	retinoic acid receptor RXR-beta-A, transcript variant X3	7549,55337099256	-0,0640335697579242	0,0246900168684201	-2,59350044591613	0,00950044159852346	0,0406030171754165
LOC120022101	XM_038965921.1	zinc finger protein 40-like, transcript variant X1	642,52730736526	-0,29443128348298	0,0825088422676905	-3,56848157592287	0,00035905609709891	0,00342689330352491
LOC120022102	XM_038965928.1	potassium voltage-gated channel subfamily KQT member 2-like	376,937743311189	-0,763111388083963	0,180845727041668	-4,21968160689878	2,44647581929166e-05	0,000438958220162751
LOC120022117	XM_038965958.1	fatty acid-binding protein, heart	5084,80201271516	0,232901536507513	0,0444130447755243	5,24398941087379	1,57141222238061e-07	1,01370219748427e-05
LOC120022119	XM_038965961.1	glycogen synthase kinase-3 beta-like isoform X2	3539,08073157586	0,0837551321132093	0,0293220277313168	2,85638949941229	0,00428489125862877	0,0222524081822306
LOC120022141	XM_038965998.1	N-acetylneuraminate 9-O-acetyltransferase-like isoform X1	759,788135916505	-0,290444879647684	0,0889934601906602	-3,26366543143095	0,00109980955570121	0,00795299784966437
LOC120022150	XM_038966013.1	protein argonaute-2-like, transcript variant X5	330,822720938876	-0,435987235473036	0,0940918138026707	-4,6336362097067	3,5929816378083e-06	0,000102439962164762
LOC120022155	XM_038966021.1	SWI/SNF complex subunit SMARCC1-like, transcript variant X2	3580,56604467179	0,142342862655632	0,0507160912086442	2,80666075131931	0,0050057929228712	0,0251003459757614
LOC120022165	XM_038966036.1	E3 ubiquitin-protein ligase RNF19B-like	208,528245897349	-0,435316837356254	0,122896500382715	-3,54214185107487	0,000396891980261918	0,00369652678682269
LOC120022166	XM_038966037.1	ephrin type-A receptor 7-like	197,439418829849	-0,346101050173494	0,104838394489295	-3,30128148050603	0,00096244273080082	0,00723688331774277
LOC120022168	XM_038966040.1	splicing factor, proline- and glutamine-rich-like	14350,4951661012	0,106308623015003	0,0289805138170928	3,66827944065994	0,000244188215961688	0,00256615843595016
LOC120022171	XM_038966046.1	adenylyl cyclase-associated protein 1-like	7633,00482279783	0,0966570653560242	0,033214737006853	2,91006565357062	0,00361352840325993	0,0194779716320595
LOC120022172	XM_038966047.1	elongation factor 1-alpha-like	27705,7680970254	0,1737931401369	0,0684146614212313	2,54029087518025	0,0110760309563737	0,0455787060936503
LOC120022174	XM_038966048.1	elongation factor 1-alpha, oocyte form	54830,6743930157	0,133670044162091	0,0513304971259258	2,60410577817252	0,00921143226009003	0,0396457832993673
LOC120022184	XM_038966066.1	proteasome subunit beta type-2-like	3099,84321164069	0,140853928425695	0,040738187201926	3,45754040864723	0,000545130482460357	0,00471591775552475
LOC120022185	XM_038966067.1	60S ribosomal protein L11-like	17704,8117003868	0,255423305851044	0,0707868201704744	3,60834552584667	0,000308155907922593	0,00306591621344235
LOC120022186	XM_038966068.1	NADH dehydrogenase [ubiquinone] iron-sulfur protein 5-like	3360,6515525742	0,202455987824196	0,052543993341497	3,85307577420662	0,00011664327319037	0,00145518061896313
LOC120022188	XM_038966070.1	cyclin-dependent kinase 5 activator 1-like	17,7586873027664	-0,712225090598471	0,229048683259981	-3,10949218507431	0,00187409242187056	0,0118948987604373
LOC120022189	XM_038966071.1	gamma-enolase-like	7724,20011460698	0,212396001407852	0,0529346942092486	4,01241576211359	6,01005284880212e-05	0,000882254928825517
LOC120022190	XM_038966074.1	receptor-type tyrosine-protein phosphatase T-like	756,864293219443	-0,38251469702382	0,0797242337239847	-4,79797270110032	1,60279616893191e-06	5,58130972728941e-05
LOC120022191	XM_038966073.1	cell division control protein 42 homolog	3564,9023873794	0,117365152716418	0,0386680737997402	3,03519521878038	0,00240380039863179	0,0143146193938152
LOC120022241	NA	NA	2177,44387499383	0,190931262179671	0,052832261969129	3,61391420816388	0,000301608897749386	0,00301415612582258
LOC120022242	XM_038966124.1	potassium voltage-gated channel subfamily G member 2-like	251,942449663416	0,151397928451314	0,0552503822631735	2,74021504014509	0,00613989981641261	0,0292223708486294
LOC120022246	XM_038966129.1	uncharacterized protein C6orf47-like	629,968763234423	0,138388585049352	0,0525081743927579	2,63556268428252	0,0083997909478808	0,0370390093346005
LOC120022249	XM_038966131.1	cytoplasmic dynein 1 light intermediate chain 1-like isoform X1	3623,66397387151	0,106608132256277	0,0365681924567585	2,91532408615328	0,00355319355567337	0,0192482092223738
LOC120022253	XM_038966138.1	GTP-binding protein Rit1-like	711,288980993456	0,196107104102606	0,0629013006302714	3,11769553471251	0,00182270992913545	0,0116450190645353
LOC120022261	XM_038966150.1	diacylglycerol O-acyltransferase 1-like	392,817652124012	-0,20927243319412	0,0621362865529607	-3,36795847971621	0,000757269996007174	0,00604922114627824
LOC120022274	XM_038966176.1	heat shock factor protein 1-like	270,111224036696	-0,306313880925465	0,0647995663154236	-4,72709770053747	2,27751697126434e-06	7,36650355988924e-05
LOC120022280	XM_038966184.1	thrombospondin type-1 domain-containing protein 7A-like	333,636200894645	-0,303894536440766	0,110304899885777	-2,75504113376157	0,00586847570914354	0,028287141279378
LOC120022289	XM_038966191.1	adhesion G protein-coupled receptor B2-like	337,469056232417	-0,245674846786121	0,0715604531403912	-3,43310915463521	0,000596701819725629	0,00505955181278939
LOC120022293	XM_038966195.1	protein FAM135B-like	639,355896596635	-0,455907494515776	0,0969581700259923	-4,70210498396946	2,57493038611865e-06	7,96526759922942e-05
LOC120022309	XM_038966208.1	ras/Rap GTPase-activating protein SynGAP-like	376,76140684077	-0,949447083050983	0,181323887150318	-5,23619418253419	1,63921492554609e-07	1,03692630925153e-05
LOC120022313	XM_038966212.1	teashirt homolog 1-like	157,515494048703	-0,849391505854858	0,215780237853284	-3,93637301684869	8,2722359825726e-05	0,00111793627726802
LOC120022314	XM_038966213.1	zinc finger protein 516-like	73,2586972622782	-0,550643374515188	0,185849463914862	-2,96284618161416	0,00304808845105615	0,0171841855507751
LOC120022326	XM_038966221.1	pleckstrin homology domain-containing family O member 1-A-like	233,646462654434	-0,413309169014365	0,119752172220442	-3,45137095512171	0,000557746402364578	0,00479677539524198
LOC120022332	XM_038966227.1	collagen alpha-1(XIV) chain-like	10,5700701785053	-1,2745357281532	0,307424858073905	-4,14584473141987	3,38563202436702e-05	0,000565064978212992
LOC120022336	XM_038966229.1	zinc finger and BTB domain-containing protein 22-like	34,3387071866827	-0,490256285738217	0,160862028905099	-3,04768184931601	0,00230613944139969	0,0139085763148953
LOC120022337	XM_038966230.1	uncharacterized protein LOC120022337	358,539407737613	-0,755270681203448	0,143844223531246	-5,2506153021806	1,51591978627052e-07	9,86778493179031e-06
LOC120022338	XM_038966232.1	POU domain, class 2, transcription factor 2-like	36,0396645996907	-0,934786353673816	0,156897753288967	-5,95793332969001	2,55447681462649e-09	5,51936264519328e-07
LOC120022339	XM_038966233.1	glutamate receptor ionotropic, kainate 5-like	1670,30335587722	-0,156775656362981	0,0602855880962304	-2,60054950633855	0,00930745885156737	0,0399845043273646
LOC120022340	XM_038966234.1	uncharacterized LOC120022340	20,723391220896	-0,986888496949552	0,21799773271567	-4,52705853705704	5,98103764118046e-06	0,000148753487328598
LOC120022341	XM_038966235.1	intermediate filament family orphan 1-like	108,118259808275	-0,986665879773614	0,177293869904142	-5,56514379378756	2,61936325398462e-08	2,90862853964911e-06
LOC120022342	XM_038966236.1	TOX high mobility group box family member 3-like	999,603555135288	-0,2015965531555	0,0736681406999407	-2,73655003696411	0,00620871519893144	0,0294716765537419
LOC120022348	XM_038966241.1	glutamate receptor ionotropic, NMDA 2D-like	1367,66037040121	-0,326715243803941	0,0777301679787748	-4,20319744958167	2,63170833853488e-05	0,000463384796162153
LOC120022349	XM_038966242.1	splicing factor U2AF 65 kDa subunit-like	212,779905313598	-0,422387311124862	0,0784900566082019	-5,38141172751714	7,39039418939955e-08	5,80024657311146e-06
LOC120022351	XM_038966244.1	epsin-1-like	185,911551798664	-0,738467048278183	0,189803976496857	-3,8906827027958	9,9962577416925e-05	0,00128830677837328
LOC120022369	XM_038966261.1	uncharacterized LOC120022369	96,7188748235562	1,47474693173319	0,437224566368038	3,37297362767994	0,000743610745305916	0,00597455055777398
LOC120022370	XM_038966262.1	microtubule-actin cross-linking factor 1-like	6477,59403679036	-0,395611906094702	0,0927163561271863	-4,26690524325622	1,9820329425033e-05	0,000374549923860726
LOC120022385	XM_038966276.1	histone-lysine N-methyltransferase 2B-like	667,278385558816	-0,486095298486059	0,0873181156009641	-5,56694673425467	2,59241597205389e-08	2,88764545557941e-06
LOC120022396	XM_038966285.1	uncharacterized protein LOC120022396	92,0274082909298	-0,257911387440318	0,101495569731837	-2,54110980530234	0,0110501209704953	0,0454904078140891
LOC120022401	XM_038966289.1	zinc finger protein ZFPM2-like	442,345276005628	-0,295995837140306	0,0854530755530442	-3,46384065435503	0,000532521855787026	0,00463366361026523
LOC120022408	XM_038966295.1	electroneutral sodium bicarbonate exchanger 1-like	908,170825141501	-0,479008365984987	0,102982383724957	-4,65136219088028	3,29749598609993e-06	9,56887447681605e-05
LOC120022412	XM_038966297.1	uncharacterized protein LOC120022412	132,059104725367	0,887749118669331	0,323096883729157	2,74762513467479	0,00600285975017392	0,0287533872573276
LOC120022414	NA	NA	1519,67307936177	-0,226634835103757	0,0613312569057859	-3,69525828325844	0,000219663372286315	0,00236667653162909
LOC120022431	XM_038966322.1	40S ribosomal protein S18, transcript variant X2	12453,9738997032	0,221077036615781	0,0650192354511117	3,40017896368545	0,000673417620544315	0,00553344096129735
LOC120022434	XM_038966327.1	casein kinase II subunit alpha-like isoform X2	3069,7664759941	0,143772655773807	0,0391363735132351	3,67363255374662	0,000239126537537108	0,0025240587174348
LOC120022440	XM_038966339.1	hepatoma-derived growth factor-like, transcript variant X3	255,016189745622	-0,360408080018013	0,118133948345305	-3,0508425822232	0,0022820018295028	0,0137908272314704
LOC120022441	XM_038966340.1	histone-lysine N-methyltransferase SETDB1-B-like	2157,07104505904	0,107702554255644	0,0374215177297678	2,87809155773417	0,00400089001667013	0,021065754877849
LOC120022443	XM_038966348.1	tau-tubulin kinase 1-like	889,38999058929	-0,29538146564643	0,0712326833403234	-4,14671260150634	3,3728299401773e-05	0,000563452684975963
LOC120022455	XM_038966365.1	protein capicua homolog, transcript variant X1	829,922767630955	-0,366843421152913	0,0980217592694365	-3,74246926281495	0,000182220827382635	0,0020520296438722
LOC120022461	XM_038966378.1	zinc finger and BTB domain-containing protein 12-like isoform X1	1365,41023231415	0,172265273913786	0,0601429903580563	2,86426186806174	0,00417982302836089	0,0217935328620759
LOC120022464	XM_038966382.1	transmembrane protein 268-like	47,9542442836483	0,484883638233185	0,147023883653289	3,29799231379738	0,000973787999582019	0,00729009688603804
LOC120022466	NA	NA	801,124908126059	0,18351371233151	0,0408748906810626	4,48964411338555	7,13422672530331e-06	0,000169909236358867
LOC120022467	NA	NA	237,397370523406	-0,592149170544032	0,19619449251345	-3,01817427674957	0,00254302613575339	0,0149305481111585
LOC120022468	NA	NA	31,6583185069507	-0,36961268570614	0,142356312944738	-2,59639125276884	0,009420872198808	0,0403268198060206
LOC120022476	XM_038966394.1	sorting nexin-13-like	416,461939107312	-0,598923603980794	0,0930509911382545	-6,4365096669515	1,22252052965776e-10	8,35953882716034e-08
LOC120022482	XM_038966404.1	hyccin-like, transcript variant X2	1571,30537168666	0,127010413355688	0,0354664787270357	3,58113965395921	0,000342098724696326	0,0033180245967234
LOC120022483	XM_038966407.1	phosphofurin acidic cluster sorting protein 2-like	1050,80007147022	-0,605513878006995	0,128439233734634	-4,71439964565684	2,42424445423335e-06	7,67023324190219e-05
LOC120022492	XM_038966417.1	trafficking kinesin-binding protein 1-like	1072,79295386244	-0,246076834163509	0,0786166976429124	-3,13008357691674	0,00174756575263124	0,0112790477383453
LOC120022498	XM_038966440.1	protein 4.1-like	465,056098348133	-0,332561321403712	0,103652272169889	-3,20843252580739	0,00133460621038203	0,00920367639834113
LOC120022506	XM_038966450.1	acidic leucine-rich nuclear phosphoprotein 32 family member E, transcript variant X1	6659,39868685749	0,110897042089397	0,0364454893920173	3,04281939793865	0,00234372948080905	0,0140636276938868
LOC120022511	XR_005472607.1	uncharacterized LOC120022511	7422,43450075804	0,21361791865235	0,0697236385582852	3,06378042037747	0,00218559263820663	0,0133612836465924
LOC120022514	XM_038966461.1	40S ribosomal protein S19-like	5384,23312961634	0,214651999708477	0,0710319693304504	3,02190692066958	0,00251187773698693	0,0148009723661097
LOC120022520	XM_038966469.1	E3 ubiquitin-protein ligase RNF5-like	213,439908414751	-0,316791698176662	0,111895152430615	-2,83114765291644	0,00463813043954381	0,0236738045360919
LOC120022526	XM_038966477.1	opsin-5-like	11,2430366078575	0,779763750361233	0,258914387808386	3,0116663541244	0,00259817996894982	0,0151773486883262
LOC120022527	XM_038966473.1	terminal nucleotidyltransferase 5A-like	171,919527520452	0,300458851664811	0,102377359391289	2,93481736051083	0,0033374406737523	0,0183962265638451
LOC120022528	XM_038966474.1	probable C-mannosyltransferase DPY19L4, transcript variant X1	2151,67172056832	0,121586973339425	0,0344464566037498	3,52973818869338	0,000415971080994667	0,00383636789972634
LOC120022533	XM_038966481.1	gasdermin-E-like	92,8991452936392	-0,386602058740262	0,13758331217031	-2,80994876952592	0,0049549386458639	0,0249045381742153
LOC120022534	XM_038966482.1	engulfment and cell motility protein 1-like	4553,61107765652	0,0805748361913952	0,0260917274566698	3,08813727742653	0,00201415405877295	0,0125506712345395
LOC120022535	XM_038966485.1	wiskott-Aldrich syndrome protein family member 2-like, transcript variant X3	838,600121715931	0,237409162871564	0,0728343508946529	3,25957683366948	0,00111578553817497	0,0080385057119031
LOC120022537	XM_038966487.1	methyltransferase-like protein 24 isoform X2	1215,06722428072	0,160085146274933	0,0563023882185045	2,84331005025324	0,00446476138148964	0,0229917582871341
LOC120022540	XM_038966489.1	60S ribosomal protein L15	19202,0005979158	0,175242437874558	0,0647349734189691	2,70707514994063	0,00678788899131743	0,0315143836763697
LOC120022542	XM_038966492.1	probable phospholipid-transporting ATPase IIB	329,601436276991	-0,563301506204233	0,128869406552279	-4,37110343932341	1,23620207402111e-05	0,000257784068540205
LOC120022557	XM_038966507.1	adseverin-like	126,931156248346	0,3146116131629	0,122080133720131	2,57709099405271	0,00996357179480658	0,0420922767449149
LOC120022565	XM_038966524.1	solute carrier family 45 member 4-like	265,083466030595	-0,70122162335344	0,143979656583055	-4,87028264961125	1,11438723118053e-06	4,32830381332375e-05
LOC120022577	NA	NA	285,750043202495	0,310850159439829	0,111277301626145	2,79347319621554	0,00521453503020384	0,0258614114945134
LOC120022597	XM_038966569.1	interleukin enhancer-binding factor 2 homolog, transcript variant X2	8208,69159617265	0,137962239027241	0,0375062646589317	3,67837853974048	0,000234721422003054	0,00249001870540773
LOC120022598	XM_038966570.1	eyes absent homolog 3-like	360,769015526171	-0,307105265001037	0,0741746880951687	-4,14029735597958	3,46855904280832e-05	0,000576491228861937
LOC120022602	XM_038966575.1	mothers against decapentaplegic homolog 4-like isoform X2	46,8022090776479	-0,615469981583278	0,174406516200367	-3,5289391416786	0,000417229068255118	0,00384627464000213
LOC120022606	XM_038966579.1	E3 ubiquitin-protein ligase MYLIP-A-like	254,285796251512	-0,157627824413977	0,0568546869705326	-2,77246842455882	0,00556329163889451	0,0271776874437796
LOC120022607	XM_038966580.1	40S ribosomal protein S5	14707,7640534914	0,194672550699752	0,0603701295430354	3,22465020653928	0,00126126671983313	0,00880456470226838
LOC120022608	XM_038966581.1	inactive tyrosine-protein kinase transmembrane receptor ROR1-like	41,5290454652585	-0,658824884168472	0,184206293638973	-3,57656012264004	0,000348145273381871	0,00335795958775027
LOC120022610	XR_005472618.1	uncharacterized LOC120022610, transcript variant X2	142,664338147408	-0,310338796525073	0,108092984512465	-2,87103550637261	0,00409129567354121	0,0214441768117642
LOC120022614	XM_038966587.1	cytochrome b-c1 complex subunit 7-like, transcript variant X4	2892,91515821938	0,222846965429906	0,0551687869490588	4,03936678244668	5,35956982272599e-05	0,000806679357245964
LOC120022615	XM_038966589.1	protein tyrosine phosphatase type IVA 3	581,874418316876	0,228395050958877	0,0546852922739151	4,1765352522002	2,95982890266641e-05	0,00050794346053558
LOC120022618	XM_038966592.1	MARCKS-related protein 1-B-like	22703,1373011929	0,156453354503022	0,0623201291486994	2,51047866299691	0,012056760816049	0,0484994419246422
LOC120022624	XM_038966600.1	endonuclease/exonuclease/phosphatase family domain-containing protein 1-like	341,606693639476	0,183586238658696	0,0675921024488946	2,71609007572301	0,00660579428275311	0,0309227386504184
LOC120022628	XM_038966606.1	zinc finger protein 706-like	1611,64812794081	0,171215627109466	0,0516155253238757	3,3171342543765	0,000909459034009201	0,006921189724763
LOC120022643	XM_038966618.1	protein HGH1 homolog, transcript variant X1	964,066058102252	0,161882191090737	0,0618988609507926	2,61526930551157	0,00891571270929644	0,0387583049471183
LOC120022649	XM_038966630.1	protein JTB-like, transcript variant X1	681,461314090195	0,109606868239396	0,034849801375471	3,14512174857164	0,00166017724563045	0,0108699483879203
LOC120022655	XM_038966639.1	chromobox protein homolog 3-like, transcript variant X1	16655,8896408601	0,114911572866576	0,042505338825754	2,70346210714007	0,00686212716478928	0,0317456358853988
LOC120022661	XM_038966645.1	vacuolar protein sorting-associated protein 45-like	2609,36738275195	0,11879626376257	0,0411416937139495	2,8874908405215	0,00388327912175754	0,0205763882789301
LOC120022662	XM_038966646.1	protein mono-ADP-ribosyltransferase PARP10-like	368,634147389654	-0,348440368901119	0,0790764672337066	-4,40637247831673	1,05116144980729e-05	0,000227394497709518
LOC120022669	XM_038966652.1	E3 ubiquitin-protein ligase TRIM71-like	72,2660538682319	-0,76563637903908	0,167493794972607	-4,57113279428826	4,8509474034552e-06	0,000126517697551227
LOC120022680	XM_038966663.1	splicing factor 3A subunit 3	2672,52179657294	0,172372458977329	0,0535179940524401	3,2208318347737	0,00127819124693511	0,00890191950559645
LOC120022684	XM_038966668.1	atrial natriuretic peptide receptor 1-like	1047,04022425841	-0,279144186485948	0,0706671553374686	-3,95012626662139	7,81099758048812e-05	0,00107175612172673
LOC120022686	XM_038966669.1	glyceraldehyde-3-phosphate dehydrogenase-like	1414,86779437053	0,572911893985864	0,204385677515932	2,80309217822371	0,00506152006957477	0,0252913820472887
LOC120022690	XM_038966672.1	dnaJ homolog subfamily C member 8-like	2449,98338117184	0,182917120296113	0,0541351677332056	3,37889634327142	0,000727774431137657	0,00587113934359297
LOC120022693	XM_038966676.1	hippocalcin-like protein 1	472,457747477122	-0,58456901407361	0,224798314756051	-2,60041546444856	0,00931109565979418	0,0399905482013936
LOC120022698	XM_038966682.1	importin subunit alpha-7-like	79,1332130603916	-0,510454649990536	0,134538980613738	-3,79410225692175	0,000148178601983371	0,00174196064153968
LOC120022699	XM_038966683.1	nuclear migration protein nudC-like	2401,0500085682	0,128060859695782	0,040105992039592	3,19306051747486	0,00140773440651749	0,00957408759149619
LOC120022701	XM_038966686.1	proteasome subunit alpha type-2	4657,54887805306	0,173235832030941	0,0481794121321497	3,59564021984698	0,000323594769930087	0,00317982838714588
LOC120022706	XM_038966691.1	proteasome subunit beta type-4-like	4999,15157926096	0,144982962684821	0,03907373783805	3,71049637702275	0,000206853257151991	0,0022612635703354
LOC120022709	XM_038966693.1	protein AF1q-like	32882,1618335863	0,153391306193529	0,0455051850049063	3,37085336928068	0,000749357317378874	0,00600607796702304
LOC120022714	XM_038966700.1	terminal nucleotidyltransferase 4A-like	134,09559120229	-0,772844171414612	0,164833867303776	-4,68862488065222	2,75047046660173e-06	8,36026476488172e-05
LOC120022718	XM_038966703.1	plectin-like	1459,93395638308	-0,547148893067657	0,106038148897727	-5,15992497752275	2,47048820763105e-07	1,4154792419026e-05
LOC120022723	XM_038966713.1	peroxisomal membrane protein 11B-like	106,137187320425	-0,269850066525418	0,0967818072063634	-2,78823132481944	0,00529966865682668	0,0261808566902409
LOC120022726	XM_038966717.1	(E3-independent) E2 ubiquitin-conjugating enzyme UBE2O-like	431,723282777362	-0,628566452549425	0,139913757391161	-4,49252785622877	7,03827087097882e-06	0,000168070347090145
LOC120022735	XM_038966725.1	nucleoporin NUP42-like	482,534875807338	0,224237799108843	0,0507903171015686	4,41497143363804	1,0102332979067e-05	0,00022120902134322
LOC120022751	XM_038966744.1	glucocorticoid-induced transcript 1 protein-like, transcript variant X3	1879,9702196767	0,204616886538648	0,0596336103622571	3,4312342535637	0,000600841506382402	0,00508983994081663
LOC120022752	XM_038966745.1	enhancer of filamentation 1-like	89,165174984475	-0,332662571879663	0,128936765444991	-2,58004433980925	0,00987876301649095	0,0418671384984617
LOC120022763	XM_038966756.1	NADH dehydrogenase [ubiquinone] iron-sulfur protein 6, mitochondrial-like	1402,23419037646	0,175397650128547	0,0639094812876088	2,74446993771102	0,00606087054013665	0,0289538150856528
LOC120022769	XM_038966763.1	transcriptional repressor p66-beta-like	3191,14157372736	-0,156196799593011	0,0404732783322418	-3,85925741697533	0,000113732089805926	0,00142730191220054
LOC120022770	XM_038966764.1	cilia- and flagella-associated protein 20-like isoform X1	765,980947561404	0,17334349740528	0,043109187122302	4,02103377439013	5,79432956837477e-05	0,000855952300777998
LOC120022773	XR_005472635.1	uncharacterized LOC120022773	29,9746203523532	1,2314416726041	0,470295443951064	2,61844270116348	0,00883321249365416	0,0384607748267578
LOC120022774	XM_038966768.1	60S acidic ribosomal protein P1-like	13439,8843537655	0,222126706881011	0,0688493377174075	3,22627223798043	0,00125414004866376	0,0087667591357285
LOC120022782	XM_038966779.1	collagen alpha-2(VIII) chain-like	45,991573776602	-0,599453541027986	0,161784502072131	-3,70525936261016	0,000211174533948158	0,00229869408470974
LOC120022783	NA	NA	2928,83948100816	-0,207098220277938	0,0618158565900804	-3,35024428523686	0,000807403202473389	0,00634234136292445
LOC120022784	XM_038966780.1	collagen alpha-1(XIV) chain-like	353,805721182165	-0,212232339832841	0,0788598222371577	-2,69126069286065	0,00711825468937618	0,0326776450715289
LOC120022789	XM_038966788.1	DNA-binding protein RFX5-like	64,6158418635055	-0,638582733783896	0,152089306492446	-4,19873525963912	2,6840990038078e-05	0,000470530689000853
LOC120022793	XM_038966791.1	synaptic vesicle glycoprotein 2A-like	571,813494956165	-0,404841110688798	0,151303242826172	-2,67569354844503	0,00745747995135116	0,0338022789605854
LOC120022799	XM_038966796.1	T-complex protein 1 subunit gamma	5488,76067539802	0,139927225182998	0,0387980361537378	3,60655432735137	0,000310289918249629	0,00308116514337194
LOC120022806	XM_038966806.1	probable ATP-dependent RNA helicase ddx6, transcript variant X2	145,857712083672	-0,483839217052919	0,130644985269633	-3,70346566348752	0,000212673978670158	0,00231150836150381
LOC120022807	XM_038966808.1	zinc fingers and homeoboxes protein 2-like	539,643149129069	-0,33518114044202	0,107763602421694	-3,11033719094143	0,00186873882957512	0,0118630186903311
LOC120022810	XM_038966811.1	basic leucine zipper and W2 domain-containing protein 2-like, transcript variant X1	70,0459477139539	0,403474621962874	0,127683862786191	3,15994999805495	0,00157796216825092	0,0104441352811692
LOC120022815	XR_005472640.1	uncharacterized LOC120022815	95,4100764459867	0,298341229714985	0,101750661836375	2,93208146591467	0,00336698412320366	0,0185135090521149
LOC120022823	XM_038966833.1	tropomyosin alpha-4 chain-like isoform X6	2803,55518713975	0,307769102527369	0,120026299843462	2,56418054150434	0,0103419733728246	0,0432981859417649
LOC120022847	XM_038966885.1	zinc finger protein 14-like	325,815587526272	-0,397025124738895	0,0912206348102589	-4,35236090567355	1,34679317368802e-05	0,000275873390980402
LOC120022848	XM_038966887.1	zinc finger protein 704-like isoform X2	326,042988461952	-0,4273053894834	0,141432341622997	-3,02127069791738	0,00251716213157331	0,014816279623232
LOC120022852	XM_038966893.1	probable G-protein coupled receptor 158	549,591111179442	-0,414991461535901	0,0769648327234809	-5,39196210595145	6,96924670741406e-08	5,60461819853856e-06
LOC120022860	XM_038966902.1	thyroid hormone receptor beta, transcript variant X3	273,485662347735	-0,819226223381953	0,149965813849819	-5,46275315921238	4,68806269902969e-08	4,24612991985096e-06
LOC120022917	XM_038966913.1	zinc finger and BTB domain-containing protein 45-like	1877,81403199839	-0,152180776518683	0,0374312121878382	-4,06561176151619	4,79066296003593e-05	0,000738087235341962
LOC120022956	XM_038966916.1	coiled-coil domain-containing protein 85C-A-like	17,8096562540912	-0,725522554753575	0,245024461379609	-2,96102091468143	0,00306621116516018	0,0172565190429625
LOC120022963	XM_038966926.1	centriole, cilia and spindle-associated protein-like	96,4703002706986	-0,571069630092102	0,177560380096065	-3,21619963745931	0,00129900433159796	0,0090171063211581
LOC120022972	XM_038966932.1	sodium/calcium exchanger 3-like	97,4736078350607	-0,775090595595669	0,135201916353341	-5,73283734803005	9,8764335835791e-09	1,50100865822979e-06
LOC120022973	XM_038966933.1	tetratricopeptide repeat protein 9A-like	137,968116142997	-0,553170421988788	0,218755569365122	-2,52871469098691	0,0114481046486715	0,0467185310540335
LOC120022990	XM_038966941.1	rho GTPase-activating protein 5-like	1192,20543797998	-0,130067929066683	0,0469702274765976	-2,76915689053215	0,0056201564729838	0,0273995041751407
LOC120023001	XM_038966953.1	neurexin-3a-like	590,945239022624	-0,258309191846966	0,0676453770720081	-3,81857863800505	0,000134222799039078	0,00161875223037479
LOC120023014	XM_038966966.1	A-kinase anchor protein 12-like	7,804131976891	-1,25804902318815	0,390515288203979	-3,22151029982475	0,0012751687893402	0,00888431992371117
LOC120023016	XM_038966967.1	LOW QUALITY PROTEIN: tubby-related protein 4-like	7637,87371808063	-0,330117496255548	0,0713587807458479	-4,62616503260191	3,72498526719877e-06	0,000105449129107039
LOC120023019	XM_038966969.1	dystrobrevin beta-like	78,2242515658331	-0,921404087487132	0,179752867742973	-5,12594930504608	2,96042262443458e-07	1,62357000413754e-05
LOC120023023	XM_038966974.1	ribosomal protein S6 kinase alpha-5-like	84,5567685518379	-0,72940105408381	0,205919537704197	-3,54216536330609	0,000396856603378308	0,00369652678682269
LOC120023032	XM_038966981.1	mitotic deacetylase-associated SANT domain protein-like	2059,87847416364	-0,200348138917087	0,0627588785797853	-3,1923473371562	0,00141121521276828	0,00959546085997345
LOC120023033	XM_038966983.1	tau-tubulin kinase 2-like	123,674362092524	-0,808480309279591	0,165340379874435	-4,88979346662671	1,00941830649911e-06	4,03171563465518e-05
LOC120023034	XM_038966984.1	ras and Rab interactor 3-like	158,590500010455	-0,303755081603663	0,111334687289108	-2,72830587663024	0,0063660547286166	0,0300514984142263
LOC120023036	XM_038966985.1	gamma-aminobutyric acid receptor subunit rho-2-like	35,6308288214627	-0,784844721598426	0,274636255303628	-2,85776078883223	0,00426641887615149	0,0221644909952093
LOC120023037	XM_038966986.1	nesprin-3-like	248,403360467832	-0,590411448777637	0,117369361628102	-5,03037113423536	4,8953131910203e-07	2,34732885323964e-05
LOC120023038	XM_038966987.1	calmin-like	647,545845743126	-0,28104415818067	0,083329835526767	-3,37267146159665	0,00074442720277184	0,00597724882064418
LOC120023041	XM_038966989.1	leucine-rich repeat transmembrane protein FLRT2-like	241,505396036076	-0,346263095014803	0,0817685551377676	-4,2346730284203	2,28884492731713e-05	0,000417568672472449
LOC120023043	XM_038966990.1	neuronal PAS domain-containing protein 3-like	197,042346764051	-0,621075671564496	0,15273577094421	-4,06634063340249	4,77571169467749e-05	0,000736733124098914
LOC120023046	XM_038966993.1	MAX gene-associated protein-like	1323,35972052024	-0,408621160372317	0,0777712021618856	-5,25414483785074	1,48713818831288e-07	9,84117811812145e-06
LOC120023048	XM_038966994.1	actin-histidine N-methyltransferase-like	118,130906256091	-0,546442655397029	0,133666302545225	-4,08811080273686	4,34900431200976e-05	0,00069142614210485
LOC120023060	XM_038967012.1	ubiquitin carboxyl-terminal hydrolase 43-like	15,620110388222	-0,618411275765755	0,208985196185793	-2,95911522467828	0,00308523718983503	0,017328249653588
LOC120023067	XM_038967020.1	MAGUK p55 subfamily member 5-A-like isoform X1	222,071381446161	-0,391615637159563	0,0995537673622238	-3,93370986890611	8,3644739347127e-05	0,0011270044576121
LOC120023094	XM_038967059.1	cell division cycle 5-like protein	3155,74793615558	0,0630777029517308	0,0239244095118448	2,63654168436222	0,00837559088940222	0,0369722638224306
LOC120023098	XM_038967072.1	VPS10 domain-containing receptor SorCS1-like	233,885226520851	-0,772283566811382	0,141593256310599	-5,45423974936559	4,91828080061065e-08	4,41009943688756e-06
LOC120023103	XM_038967077.1	solute carrier family 66 member 3-like	299,313481381145	0,149162665325522	0,0596097938991256	2,50231808514456	0,0123383015554652	0,0492365222396384
LOC120023105	XM_038967078.1	DNA (cytosine-5)-methyltransferase 3A-like	6453,46153375759	-0,187059533326356	0,0396734021714939	-4,71498593737346	2,41727443735145e-06	7,66581629040533e-05
LOC120023125	XM_038967102.1	AT-rich interactive domain-containing protein 4A-like isoform X2	2144,17494037623	-0,162625431823594	0,0319014122529661	-5,09775023544525	3,43713901007795e-07	1,8263683685106e-05
LOC120023132	XM_038967112.1	dimethyladenosine transferase 1, mitochondrial-like, transcript variant X1	661,198060849334	0,151126861308972	0,0598789370759093	2,52387348020868	0,0116069693856087	0,0472003595185517
LOC120023133	XM_038967117.1	VPS10 domain-containing receptor SorCS3-like	542,199626070635	-0,241927091720863	0,0682739042128956	-3,54347820752233	0,000394885945184655	0,00368645866630349
LOC120023137	XM_038967131.1	E3 ubiquitin-protein ligase NEURL1-like	122,660200461752	-0,439097084265202	0,152449322250818	-2,8802822982891	0,00397319240078211	0,0209568370351253
LOC120023142	XM_038967137.1	beclin 1-associated autophagy-related key regulator-like, transcript variant X1	1662,19233182661	0,11702286183311	0,0307400838590402	3,8068491410018	0,000140748541303567	0,00167689320343958
LOC120023145	XM_038967140.1	rab3 GTPase-activating protein non-catalytic subunit-like	801,686641422905	-0,278764604095086	0,0599113857758126	-4,65294869222719	3,27221689981009e-06	9,54166490100379e-05
LOC120023147	XM_038967142.1	protein ELYS-like	2401,13218005378	-0,145753975163202	0,0369023667712431	-3,94971889111415	7,82430298260652e-05	0,0010724956102242
LOC120023149	XM_038967145.1	proteasome subunit alpha type-6-like	3306,06102954953	0,138161095775663	0,0442336478743092	3,1234388845399	0,00178750983648507	0,0114722640614512
LOC120023152	XM_038967156.1	sodium/potassium/calcium exchanger 3-like	163,095475396098	-0,814757306167454	0,253675017949091	-3,2118153090304	0,00131899140714536	0,00912406264225317
LOC120023153	XM_038967163.1	eukaryotic translation initiation factor 5-like	3947,69838283138	0,170595632077365	0,0390146406145419	4,3726054986081	1,22772456135373e-05	0,000256912466989932
LOC120023154	XM_038967164.1	creatine kinase, testis isozyme-like	12616,1562924633	0,199902446193775	0,0530301424312811	3,76960040137206	0,00016350912418451	0,0018905487764562
LOC120023156	XM_038967168.1	potassium voltage-gated channel subfamily KQT member 5-like	130,643859833719	-0,412156014411622	0,119423831405442	-3,4512040818081	0,000558091389143684	0,00479795394401163
LOC120023162	XM_038967173.1	receptor expression-enhancing protein 1-like	618,87586370187	-0,197318295522686	0,0773785209619933	-2,55003963722186	0,0107710672316268	0,0446430709835156
LOC120023163	XM_038967175.1	sprouty-related, EVH1 domain-containing protein 1-like	2928,29233470806	-0,176768484956506	0,0493979580126716	-3,57845733038523	0,000345628281353252	0,00334124914457645
LOC120023171	XM_038967189.1	apoptosis-resistant E3 ubiquitin protein ligase 1-like isoform X2	372,170962958379	-0,434684684168816	0,0955085313555583	-4,55126550475973	5,33242065793198e-06	0,000136515297457563
LOC120023175	NA	NA	65911,2784268424	0,148533550954463	0,029985115484238	4,95357608452573	7,28618496196733e-07	3,14586802089719e-05
LOC120023182	XM_038967207.1	MARCKS-related protein 1-A-like	39242,8938833915	0,140287663332374	0,0424821536058413	3,30227287048565	0,000959047231659202	0,00721891858508302
LOC120023185	XM_038967210.1	dnaJ homolog subfamily C member 17-like	480,038899435296	0,170215211484578	0,0521459091689321	3,26421025536534	0,00109769672982291	0,00794414225809111
LOC120023189	XM_038967218.1	metal transporter CNNM2-like	33,8115440852857	-0,799786293415349	0,240131331235771	-3,33062032888196	0,00086652702921116	0,00668797433707544
LOC120023202	XM_038967236.1	cyclin-dependent kinase 2 interacting protein, transcript variant X1	863,870022128014	0,120522756993843	0,0432899710619359	2,78408033171028	0,00536797374361281	0,0264577592774716
LOC120023214	XM_038967253.1	pre-mRNA-splicing factor syf2-like	6228,35294451888	0,193977572116836	0,0333547975802643	5,81558235063645	6,04231573271099e-09	1,05203756497643e-06
LOC120023215	XM_038967254.1	transmembrane protein 229B-like	35,404367292729	-0,666409516351642	0,219081519019051	-3,04183355736955	0,00235141877064528	0,0140964430196882
LOC120023219	XM_038967264.1	general transcription factor 3C polypeptide 1-like	269,295363389112	-0,402362964701819	0,103473235693524	-3,88857043084623	0,000100836409767667	0,00129770344784246
LOC120023229	XM_038967275.1	signal recognition particle 54 kDa protein-like, transcript variant X2	7192,54623074796	0,12138311429956	0,0206197713357077	5,88673425729791	3,93901299802637e-09	7,47516292064613e-07
LOC120023237	XM_038967282.1	sodium/potassium/calcium exchanger 4-like	228,344029462682	-0,52423214304462	0,132025252572522	-3,97069600572555	7,16629711121388e-05	0,00100639615696127
LOC120023258	XM_038967301.1	sine oculis-binding protein homolog A-like	436,60094034692	-0,551403468147606	0,102961254221095	-5,35544630180537	8,53454911505425e-08	6,5129504916947e-06
LOC120023276	XM_038967312.1	fibroblast growth factor receptor-like 1	24,2646830697176	-0,837863880051339	0,211660645838695	-3,95852463140394	7,54141648210777e-05	0,00104340051311096
LOC120023283	XM_038967316.1	kinesin-like protein KIF26A	229,94702456632	-0,608696545103026	0,107215347848788	-5,67732658911396	1,36816108283309e-08	1,87297074648757e-06
LOC120023298	XM_038967328.1	latent-transforming growth factor beta-binding protein 2-like	125,000874406622	-0,549854178388277	0,129913272639068	-4,23247114954844	2,31137570436266e-05	0,000420609398216009
LOC120023310	XM_038967332.1	centrosomal protein of 170 kDa protein B-like	28,1893952465582	-0,714059087273303	0,183878490523391	-3,88332036684013	0,000103039662023923	0,00131801838723682
LOC120023311	XM_038967333.1	serine/threonine-protein kinase PAK 6-like	209,542251046441	-0,49857300838424	0,131430341638245	-3,79343918740268	0,000148575030550198	0,00174604869618085
LOC120023314	XM_038967335.1	sodium-dependent lysophosphatidylcholine symporter 1-B-like	105,931200229819	-0,546245415198538	0,15951236642197	-3,42447063792856	0,000615998405666535	0,0051803082804318
LOC120023316	XM_038967336.1	fibronectin type III domain-containing protein 5-like	261,869812878312	0,196783461506496	0,0714377448280362	2,75461469255769	0,00587612906925669	0,0283126170509175
LOC120023325	XM_038967342.1	AT-rich interactive domain-containing protein 1B-like	1122,66052487845	-0,375072638229722	0,0613354844209472	-6,11510028445504	9,64962613346767e-10	2,79115435910552e-07
LOC120023328	XM_038967344.1	myelin transcription factor 1-like protein	721,764074571294	-0,58724151620856	0,100564587931569	-5,83944635270779	5,23745777440095e-09	9,48746959567873e-07
LOC120023330	XM_038967345.1	transcription regulator protein BACH2-like	123,113005595122	-1,00103813350702	0,190862878138354	-5,2448026733694	1,56449676741692e-07	1,01247248948492e-05
LOC120023333	XM_038967348.1	transmembrane protein 151B	36,2906315575231	-0,586930000858933	0,157723089933535	-3,72126871916006	0,000198224364067584	0,00218760408184986
LOC120023335	XM_038967350.1	protein GREB1-like	363,375758360916	-0,345182711289343	0,113539942750953	-3,04018746994169	0,00236430930926088	0,0141358029663711
LOC120023344	XM_038967356.1	zinc finger protein 292-like	1747,89235229552	-0,221603729710521	0,047412269168984	-4,6739743445034	2,95426252272961e-06	8,85217492921828e-05
LOC120023360	XM_038967369.1	brain-enriched guanylate kinase-associated protein	61,0535656328022	-0,738327518092793	0,193305796906189	-3,8194794460877	0,000133733602072138	0,00161393778786049
LOC120023361	XM_038967370.1	4-galactosyl-N-acetylglucosaminide 3-alpha-L-fucosyltransferase 9-like	58,9231920642894	-0,817560819413079	0,192270432698979	-4,25214011294738	2,1173731211362e-05	0,000393607187104036
LOC120023368	XM_038967375.1	leucine-rich repeat and fibronectin type-III domain-containing protein 2	205,587291471352	-0,505962296799866	0,118891939384495	-4,25564844361393	2,08444012935035e-05	0,000389304269793069
LOC120023376	XM_038967380.1	MAM domain-containing glycosylphosphatidylinositol anchor protein 2-like	194,99566830205	-0,4853995795325	0,139912424535927	-3,46931004263927	0,000521796913173619	0,00455914491712502
LOC120023380	XM_038967386.1	voltage-dependent P/Q-type calcium channel subunit alpha-1A-like	7724,27588075547	-0,648655256888459	0,117492737714699	-5,52081149443936	3,37437630702941e-08	3,39970066940747e-06
LOC120023391	XM_038967398.1	SRA stem-loop-interacting RNA-binding protein, mitochondrial	4231,48218207134	0,210841083587282	0,0653732262465904	3,22519012281849	0,00125889036479706	0,00879544729720154
LOC120023393	XM_038967401.1	nuclear receptor-binding protein-like, transcript variant X1	65,7887531078027	-0,867017811569214	0,182604174009506	-4,74807225120756	2,05364677883271e-06	6,80130646504088e-05
LOC120023394	XM_038967404.1	tRNA (adenine(58)-N(1))-methyltransferase catalytic subunit TRMT61A-like, transcript variant X2	651,649263500914	0,164685256371163	0,0469410300513402	3,50834347245989	0,000450906487444222	0,00408091420266513
LOC120023395	XM_038967409.1	voltage-dependent P/Q-type calcium channel subunit alpha-1A-like	931,710207136523	-0,881274783351758	0,179911769330829	-4,8983720555337	9,66339291669394e-07	3,90656475422444e-05
LOC120023399	XM_038967410.1	homeobox-containing protein 1-like	1840,73603934221	-0,11516233275007	0,0331664653582421	-3,47225221337767	0,000516111210354048	0,00452158299505829
LOC120023406	XM_038967421.1	14-3-3 protein beta/alpha-1-like	25120,1169382603	0,16299352481362	0,0281766579617589	5,78470040821851	7,264167451578e-09	1,21183206504999e-06
LOC120023407	XM_038967422.1	echinoderm microtubule-associated protein-like 5	805,232718332018	-0,563729591929814	0,0930946848889199	-6,05544336502619	1,40031436428818e-09	3,66606389079738e-07
LOC120023424	XM_038967440.1	iron-sulfur cluster assembly 2 homolog, mitochondrial-like	450,313169106636	0,164528520066017	0,0465183403335174	3,53685275283716	0,000404925353779814	0,00375574286630996
LOC120023431	XM_038967448.1	26S proteasome regulatory subunit 4-like	4750,08958814243	0,133888239514414	0,0471255872677789	2,84109434549068	0,00449590094774744	0,0231098158596969
LOC120023438	XM_038967459.1	syntaxin-binding protein 5-like, transcript variant X3	375,411185747699	-0,546904963619536	0,109396407642316	-4,99929545591391	5,7540175671161e-07	2,66639984599164e-05
LOC120023440	XM_038967461.1	thioredoxin-related transmembrane protein 1-like	361,062525105155	-0,398225654580588	0,102041651653681	-3,90257946757003	9,51729761880433e-05	0,00124265348996598
LOC120023466	XM_038967487.1	E3 ubiquitin-protein ligase HECTD1-like isoform X4	6057,37526094119	-0,0739536817791848	0,0272166586566446	-2,71722119574476	0,00658325941795666	0,0308333462449532
LOC120023468	XM_038967496.1	polycystin-1-like	41,2039502623217	-0,893894939251944	0,186717052687235	-4,78743064110638	1,68930091261869e-06	5,81479422580562e-05
LOC120023479	XM_038967506.1	protein jagged-2-like isoform X2	93,7609710383364	-0,455863148716829	0,125141766808243	-3,64277379442275	0,000269715846612521	0,0027734800087303
LOC120023486	NA	NA	2837,22768215095	0,102090820194742	0,0303386653530574	3,36503992534575	0,000765325838216849	0,00610134292938958
LOC120023490	XM_038967515.1	disheveled-associated activator of morphogenesis 1-like isoform X1	1197,48140591271	-0,140884659621893	0,0442885315579241	-3,18106414157428	0,00146735137776937	0,00988449728077991
LOC120023492	XM_038967521.1	F-box only protein 30-like	63,4074372553423	-0,421649521566707	0,152858650350172	-2,75842761008804	0,00580801674657035	0,0280503899956222
LOC120023502	XM_038967529.1	proto-oncogene tyrosine-protein kinase LCK-like	18,9844461208191	1,01192609416048	0,359204339954803	2,81713214903753	0,00484545843673985	0,0244777546127532
LOC120023509	NA	NA	469,978756763695	-0,616280835600849	0,151793189520479	-4,06000320269774	4,90720428245445e-05	0,000750686754999333
LOC120023525	NA	NA	611,623359177262	-0,362590137218663	0,1348873270098	-2,68809639316464	0,00718606491208342	0,032890943588132
LOC120023534	XM_038967563.1	hydroxymethylglutaryl-CoA lyase, mitochondrial-like isoform X2	1472,12694836424	0,108648947089272	0,0319753578851868	3,39789620117451	0,000679061797077419	0,00556833778595697
LOC120023542	XM_038967573.1	probable phospholipid-transporting ATPase VD	1068,42810068963	-0,321985511518687	0,115936387561201	-2,77726017078732	0,00548192793276497	0,0268753839754622
LOC120023555	XM_038967585.1	alpha-(1,6)-fucosyltransferase-like	502,529314334492	-0,489747619416142	0,126614821971383	-3,8680117524221	0,000109726377752715	0,00138722452973445
LOC120023560	XM_038967591.1	uncharacterized abhydrolase domain-containing protein DDB_G0269086-like	147,823701706755	0,450781060756908	0,171907475451987	2,62223070620805	0,00873562740317472	0,0381122428013219
LOC120023565	XM_038967598.1	uncharacterized protein FAM241A-like	105,728581284545	-0,424980239966438	0,169596891173638	-2,50582564942968	0,0122165843299809	0,0489468218805422
LOC120023570	XM_038967642.1	membrane-associated phosphatidylinositol transfer protein 2-like	469,955424598902	-0,504579207524972	0,0847769825351557	-5,95184202641007	2,6514123518452e-09	5,6022699654667e-07
LOC120023572	NA	NA	363,63274880102	-0,624458629953754	0,134250155196935	-4,65145555353525	3,29600318675664e-06	9,56887447681605e-05
LOC120023583	XM_038967618.1	guanine nucleotide-binding protein G(I)/G(S)/G(O) subunit gamma-2	7576,78773673337	0,216214703746271	0,0700320383219278	3,08736842346872	0,00201937146853455	0,0125742034786221
LOC120023584	NA	NA	26,466583070178	-0,562777871717691	0,204960897235374	-2,74578165547063	0,00603669251615946	0,0288767738699775
LOC120023588	XM_038967622.1	unconventional myosin-VI-like	391,45296788938	-0,302685680839585	0,0895712182439604	-3,37927390933968	0,000726775584339754	0,00586572004579522
LOC120023597	XM_038967635.1	D-aspartate oxidase-like, transcript variant X4	318,593685276968	0,990727735811955	0,285540498218103	3,46965751616505	0,000521122398377796	0,00455547089023066
LOC120023599	XM_038967639.1	histone deacetylase 1 isoform X2	5727,03119721155	0,108184624831443	0,0390850906079428	2,7679256501316	0,00564143239648906	0,0274733544826711
LOC120023601	XM_038967641.1	leucine-rich repeat-containing protein 57-like	632,621539472506	-0,227467180731458	0,0826001939924192	-2,75383349284064	0,00589017263694569	0,0283498150790836
LOC120023606	XM_038967646.1	autophagy-related protein 2 homolog B-like	594,16584925829	-0,549841604696218	0,0965844268388589	-5,69285983975006	1,24928938481727e-08	1,79050892357132e-06
LOC120023614	XM_038967658.1	heme-binding protein 1-like	132,262704796789	-0,382693558747495	0,125341055192703	-3,0532179433078	0,00226401443908111	0,0137075296905
LOC120023616	XM_038967659.1	intraflagellar transport protein 43 homolog A	400,842141773329	0,199173539949067	0,0701688702443582	2,83848862402172	0,00453277350906771	0,0232585103647685
LOC120023623	NA	NA	2753,33722792757	0,156822042027438	0,0334431467908831	4,68921309971312	2,74257662420811e-06	8,35042409002312e-05
LOC120023625	XM_038967669.1	cell growth regulator with EF hand domain protein 1-like isoform X2	112,318089605269	0,221408602992657	0,0760422216484884	2,91165352869538	0,00359521176841781	0,0194020935971579
LOC120023630	XM_038967675.1	ryanodine receptor 3-like	2045,73316536137	-0,216158495672774	0,0778942719054929	-2,77502427822977	0,0055197587106471	0,0270091658492196
LOC120023631	XM_038967676.1	M1-specific T cell receptor beta chain-like	63,1208884762356	0,832997330931299	0,2973479215477	2,80142308241314	0,00508777681323657	0,0253907459246356
LOC120023636	XM_038967682.1	XK-related protein 6-like	94,5804538665384	-0,581035434164482	0,152630725778791	-3,80680515800325	0,000140773564434064	0,00167689320343958
LOC120023652	XM_038967701.1	lateral signaling target protein 2 homolog	1450,2023981213	-0,101360631452813	0,0336643279798794	-3,01092098179993	0,00260456622324792	0,015202274488077
LOC120023657	XM_038967710.1	metabotropic glutamate receptor 1-like	429,259645551538	-0,588707238005936	0,192724064146058	-3,0546638823462	0,00225312878191686	0,0136600693071352
LOC120023670	XM_038967722.1	XK-related protein 5-like	400,3591728688	-0,555555463731827	0,103016621270587	-5,39287211014798	6,93403061466034e-08	5,58882867541623e-06
LOC120023671	XM_038967723.1	protein cornichon homolog 1-like	2212,01460275256	0,112909010718842	0,0324519682115615	3,47926541720868	0,000502790345420791	0,00443412375687423
LOC120023672	XM_038967725.1	LOW QUALITY PROTEIN: transmembrane protein KIAA1109 homolog	3536,11795432836	-0,117945485580158	0,043856486009015	-2,68935102451925	0,00715910938044906	0,0328010848472481
LOC120023675	XM_038967728.1	echinoderm microtubule-associated protein-like 1	659,582611359977	-0,253739755014095	0,0793517705879698	-3,19765713019344	0,00138548906325838	0,00946179288497495
LOC120023682	XM_038967736.1	XK-related protein 6-like	94,5804538665384	-0,581035434164482	0,152630725778791	-3,80680515800325	0,000140773564434064	0,00167689320343958
LOC120023693	XM_038967747.1	thrombomodulin	19,2155203635887	0,628341932542054	0,191884985819847	3,27457580830206	0,00105820742013717	0,00773954435931075
LOC120023701	XM_038967764.1	disks large-associated protein 2-like	120,230751006848	-0,626106761730323	0,132971728142846	-4,70857053957909	2,49460037804701e-06	7,80068280378484e-05
LOC120023707	XM_038967773.1	protein Smaug homolog 1-like	89,7710770573205	-0,489396514587088	0,13746325976608	-3,56019866995653	0,000370574327097914	0,00351252362315562
LOC120023710	XM_038967775.1	proteasome subunit alpha type-3	7057,20905662963	0,171881935106268	0,0372336337029061	4,61630837531852	3,90626373798351e-06	0,000109201840600354
LOC120023711	XM_038967776.1	TOG array regulator of axonemal microtubules protein 1-like	1366,55561521394	-0,291630596258786	0,0819318681478513	-3,5594281303646	0,00037166322300358	0,00352191408704608
LOC120023715	XM_038967780.1	mitochondrial basic amino acids transporter, transcript variant X2	288,882110262271	-0,227849633634842	0,08807373811116	-2,58703262199757	0,00968064266032304	0,0412125353469207
LOC120023719	XM_038967787.1	BAG family molecular chaperone regulator 5-like	569,297866573977	-0,247045829039548	0,0960869753474016	-2,57106468536819	0,0101386387919857	0,0426710346810786
LOC120023724	XM_038967791.1	muscarinic acetylcholine receptor M5-like	40,3027466908893	-0,433523475935771	0,128454526295862	-3,37491786733354	0,00073837723842419	0,00594330709393187
LOC120023741	XM_038967860.1	TRAF-type zinc finger domain-containing protein 1-like, transcript variant X1	797,45831377694	0,0859534657914695	0,0331301982019237	2,59441447550648	0,00947521840022954	0,0405304303352454
LOC120023762	XM_038967857.1	cell division cycle-associated protein 4-like	391,764388151847	-0,432830913117795	0,0997283685480762	-4,34009820294152	1,42419055032198e-05	0,000288107402529038
LOC120023766	XM_038967864.1	stAR-related lipid transfer protein 9-like	147,398455687543	-0,250561768349247	0,0882948949589202	-2,83778318628526	0,00454280289722141	0,0232958677443209
LOC120023767	XM_038967867.1	calmodulin-regulated spectrin-associated protein 3-like	1332,58042247454	-0,379530652697094	0,0939935324789722	-4,03783795211656	5,39460960371663e-05	0,000809575157558596
LOC120023770	NA	NA	1676,98985139381	0,191731027703671	0,044139039884194	4,34379696990937	1,40040949236994e-05	0,000283937180683055
LOC120023778	XM_038967879.1	60S ribosomal protein L13a-like, transcript variant X2	14778,6633354736	0,19758112298438	0,0590697660006292	3,34487736048041	0,000823189613642642	0,00642973472833638
LOC120023785	XM_038967886.1	ral GTPase-activating protein subunit alpha-1-like	709,720575293722	-0,492898788127066	0,146488677409262	-3,36475690028929	0,000766111266167217	0,00610353460320293
LOC120023797	XM_038967908.1	protein Daple-like	515,405754530494	-0,416304416730649	0,066901121586542	-6,22268217420131	4,88726784166414e-10	1,84517511238913e-07
LOC120023799	XM_038967909.1	calcipressin-2-like	255,524110351137	-0,651472675892846	0,186340690507879	-3,49613750017364	0,000472045388836618	0,00422110495173348
LOC120023803	XM_038967915.1	spidroin-1-like	433,733274656354	0,298115053681398	0,118651188512192	2,51253322802381	0,0119867816225242	0,0483121582711625
LOC120023806	XM_038967919.1	protein phosphatase 1 regulatory subunit 14B-like	943,907873347973	0,173719311121447	0,0537877589828754	3,22971833008984	0,00123912230102371	0,0086871773985179
LOC120023810	NA	NA	1270,11390382306	0,250901020898662	0,0851575746370262	2,94631478136968	0,00321584950118944	0,0178632296823852
LOC120023840	XM_038967961.1	beta-1,3-galactosyltransferase 6-like	2358,23705656421	0,155210868921733	0,0322318351795591	4,81545242636898	1,46866751915086e-06	5,24146247854565e-05
LOC120023841	XM_038967958.1	serine/threonine/tyrosine-interacting protein-like, transcript variant X1	470,380505315662	0,143358309478771	0,0540123269306448	2,65417762250554	0,00795019656298911	0,035532672912739
LOC120023845	XM_038967962.1	signal-induced proliferation-associated 1-like protein 1	100,340049746986	-0,59598187726638	0,174069346025959	-3,42381867268865	0,000617478072240532	0,00518788616000261
LOC120023883	XM_038967983.1	kinesin light chain 1-like, transcript variant X2	72,64820723061	-0,315509500640997	0,125619843607601	-2,51162150485202	0,0120177906660347	0,0483988582795031
LOC120023884	NA	NA	188,912239995396	-0,321142318170461	0,11744219842577	-2,73447127587144	0,00624805465182204	0,029623129702168
LOC120023885	XM_038967988.1	protein phosphatase 1 regulatory inhibitor subunit 16B-like	252,078691823812	-0,307557839205611	0,114600621554913	-2,68373622265425	0,00728045223817809	0,033226616672189
LOC120023895	NA	NA	198,889636706771	-0,451682523973198	0,117612525032031	-3,84042876258448	0,000122819609844957	0,00151394670442284
LOC120023897	XM_038967998.1	sodium/potassium/calcium exchanger 4-like	23,6824398364101	-0,767131731247451	0,248677302751248	-3,084848205929	0,00203656063176038	0,0126616952988992
LOC120023904	XM_038968004.1	heparan sulfate glucosamine 3-O-sulfotransferase 5-like	132,079872346434	-0,52124990728544	0,157366688041885	-3,31232685755389	0,000925233774395271	0,00701444933126933
LOC120023925	XM_038968027.1	utrophin-like	277,580977308212	-0,271367899578832	0,0835411876326829	-3,24831268585734	0,00116091617331666	0,00828958399130969
LOC120023930	XM_038968032.1	1-phosphatidylinositol 4,5-bisphosphate phosphodiesterase beta-1-like	1736,66173406161	-0,20125386094824	0,0633069048151256	-3,17901912178394	0,00147774342258143	0,00994040197631813
LOC120023938	XM_038968041.1	MAM domain-containing glycosylphosphatidylinositol anchor protein 2-like	293,617313714989	-0,397155388370988	0,152973119153165	-2,5962429907266	0,00942493860096714	0,0403394120287457
LOC120023953	XM_038968052.1	neurexin-3b-beta-like	2180,34393286746	-0,166463128663557	0,0458526633157676	-3,63039170739541	0,000282991420537025	0,00287255017924024
LOC120023963	XM_038968063.1	nesprin-2-like	251,305367183316	-0,386493206952367	0,113013811896365	-3,41987585824278	0,000626497188048828	0,00523545541559816
LOC120023973	XM_038968070.1	centrosomal protein of 170 kDa protein B-like	1481,96560689122	-0,445177253679304	0,101129825457434	-4,40203719986326	1,07239163988181e-05	0,000230734678750094
LOC120023981	XM_038968075.1	nuclear receptor coactivator 1-like	23,1303241123329	-0,811858563333129	0,22907479199897	-3,54407639639711	0,000393991063186518	0,00368048939250046
LOC120024003	XM_038968091.1	probable E3 ubiquitin-protein ligase RNF217	19,8950984646655	-0,962208876680921	0,269517870367995	-3,57011160472268	0,000356829167368168	0,00341283696431758
LOC120024025	XM_038968109.1	MAP/microtubule affinity-regulating kinase 3-like, transcript variant X2	2763,00070244556	0,0847585191686231	0,032863033231866	2,57914473598974	0,0099045278189288	0,0419418177100619
LOC120024039	XM_038968139.1	lysosomal-associated transmembrane protein 4A-like isoform X2	3279,62890860649	0,152623957972998	0,0558397911767285	2,73324729116475	0,00627132273798017	0,0296981162718689
LOC120024041	XM_038968141.1	sialomucin core protein 24-like isoform X2	553,232687677066	-0,30775002661528	0,10257012944934	-3,00038645039714	0,00269637266902929	0,0156388742755617
LOC120024046	XM_038968146.1	breast cancer metastasis-suppressor 1-like protein-A	2623,61415171199	0,119122106368385	0,0440144676801206	2,70643069533674	0,00680107765235944	0,0315587780293708
LOC120024047	XM_038968147.1	eukaryotic translation initiation factor 2 subunit 1	4269,79089575457	0,150965953001639	0,0411665048662713	3,66720355522164	0,000245217583594685	0,00257320628168244
LOC120024079	XM_038968200.1	serine incorporator 1-like	14529,1611223588	0,096695638370416	0,0368360886257436	2,62502458805679	0,00866427102041859	0,0378847967300441
LOC120024095	XM_038968269.1	phosphatidylinositol 4,5-bisphosphate 5-phosphatase A-like	3702,08725698892	0,144265867070761	0,0554715370975167	2,60071875811099	0,0093028685437084	0,0399743603758463
LOC120024103	XM_038968241.1	ATPase family AAA domain-containing protein 2B-like	2091,28873616991	-0,135875590813164	0,0506283289277852	-2,68378581104212	0,00727937254301911	0,0332259169000339
LOC120024105	XM_038968245.1	alpha-1,6-mannosyl-glycoprotein 2-beta-N-acetylglucosaminyltransferase-like	1168,48890794557	0,137654286923702	0,0439545611794865	3,13174067104427	0,00173773293909786	0,0112281151732342
LOC120024111	XM_038968254.1	serine/threonine-protein kinase LATS1-like, transcript variant X1	770,444698553021	0,137358697714918	0,0525735031229052	2,61269821403767	0,00898305850602448	0,0389563190740327
LOC120024112	XM_038968256.1	ribonuclease H1-like	796,476015476994	0,179689064720807	0,0590135974410418	3,04487563057526	0,0023277654673758	0,0139991933698029
LOC120024113	NA	NA	24003,9444409364	0,199402726588738	0,0586431174275102	3,40027500814947	0,000673181107490163	0,00553276507386565
LOC120024114	XM_038968259.1	60S ribosomal protein L7-like 1	2800,29109603266	0,118148965678023	0,0472920915200288	2,49828167629222	0,0124796987826197	0,0496185961906906
LOC120024117	XM_038968264.1	zinc finger protein 106-like, transcript variant X1	882,070959149975	-0,155552415362716	0,0537469005912843	-2,89416531281696	0,00380167953139213	0,0202577387836045
LOC120024129	XM_038968278.1	solute carrier family 35 member F6-like	294,087444578301	0,272077857873724	0,104401285026261	2,60607767237047	0,00915856902978493	0,0394962601167844
LOC120024147	XM_038968301.1	signal recognition particle 9 kDa protein-like	690,841129679723	0,159822484746979	0,0416998306853479	3,83268905701183	0,000126750121782983	0,00154606949063374
LOC120024151	XM_038968309.1	39S ribosomal protein S18a, mitochondrial-like	1069,51338437308	0,165673822789831	0,0482040377714912	3,4369283248677	0,000588351274770386	0,00499819876176917
LOC120024152	XM_038968310.1	proteasome subunit alpha type-6-like	3186,72515647961	0,14681242201996	0,031517721999862	4,65809115330741	3,19154898713662e-06	9,35222937268211e-05
LOC120024164	XM_038968331.1	ribosomal oxygenase 1-like	1021,57618091794	0,110270722558761	0,0362726452664312	3,04005185584885	0,00236537418505899	0,0141398126492518
LOC120024165	XM_038968332.1	NADH dehydrogenase [ubiquinone] 1 beta subcomplex subunit 1-like	3651,50282286803	0,245344303904845	0,048799743451802	5,02757364179924	4,96724755103179e-07	2,3754702388381e-05
LOC120024172	XM_038968343.1	14-3-3 protein zeta, transcript variant X3	19486,9839697895	0,1873656895852	0,0346836171061049	5,40213810491582	6,5851218172035e-08	5,42962216592271e-06
LOC120024176	XM_038968349.1	afadin-like isoform X1	3439,26616322392	-0,183878749490018	0,0578657612007045	-3,17767788195585	0,00148459589442275	0,00996034435938287
LOC120024178	XM_038968363.1	kinesin-like protein KIF21B, transcript variant X2	219,940790808767	-0,467970197707964	0,0913240787284169	-5,12428052079925	2,98676031883456e-07	1,63302031029938e-05
LOC120024183	NA	NA	1369,49769738227	-0,202082192226883	0,0506306506448047	-3,99130150715571	6,57116743377589e-05	0,000944263070301442
LOC120024187	XM_038968369.1	protein disulfide-isomerase A6-like isoform X1	5496,45210385366	0,16250274668364	0,037557610321987	4,32675948470841	1,51319034712034e-05	0,000301519989889806
LOC120024192	XM_038968379.1	DNA-binding protein inhibitor ID-2-like, transcript variant X2	441,300853065174	0,179461018179627	0,0543755047570249	3,30040188098561	0,000965464667083509	0,00725048601639116
LOC120024197	XM_038968386.1	40S ribosomal protein S23	14847,1072172394	0,20264312684905	0,0577821055491411	3,50702219871014	0,00045315134382069	0,00409709585299135
LOC120024201	XM_038968387.1	akirin-2-like	1748,65499037931	0,114525057165516	0,0315994565950825	3,62427299409125	0,00028977540582557	0,00292112829700555
LOC120024202	XR_005472812.1	uncharacterized LOC120024202	393,1684790071	0,251303546020186	0,0867877859553429	2,89560959821576	0,00378422860835625	0,020176739630729
LOC120024219	XM_038968415.1	midasin-like	2374,47352964183	-0,201816263732665	0,0535801599562711	-3,76662301675424	0,00016547056859436	0,0019077251313963
LOC120024223	XM_038968417.1	cilia- and flagella-associated protein 206-like	188,919619878786	0,272773608016585	0,0950668049063911	2,86928342953332	0,00411402961476708	0,0215318692824822
LOC120024225	XM_038968420.1	zinc finger protein 292-like	107,846799343082	-0,791777717050782	0,146516117283519	-5,40403152725263	6,51594838994824e-08	5,39740233030655e-06
LOC120024234	XM_038968427.1	T-lymphoma invasion and metastasis-inducing protein 2-like	88,2620538575957	-0,361061891899168	0,115469464389429	-3,12690366936719	0,00176657800394964	0,011373515215879
LOC120024235	XM_038968428.1	claudin-20-like	13,5045807239544	-0,945950617189831	0,241398580477128	-3,91862543400274	8,90553814975964e-05	0,001180831559399
LOC120024238	XM_038968432.1	glutamate receptor ionotropic, kainate 2-like	1403,38263397073	-0,485159963226577	0,0931408780550025	-5,20888328903315	1,89980561803189e-07	1,15296663455076e-05
LOC120024250	XM_038968445.1	apolipoprotein B-100-like	7,46244833015059	1,93639412772673	0,76102301085713	2,54446199405429	0,0109446221354145	0,0451675022587632
LOC120024256	XM_038968450.1	kinesin-like protein KIF26A	1599,34702191721	-0,221869515583708	0,0694128205331795	-3,19637660419884	0,00139165337850023	0,00948943568948054
LOC120024260	XM_038968455.1	B-cell lymphoma/leukemia 11B-like	235,910378455572	-0,804270641409722	0,210121069615822	-3,827653470831	0,00012937071930766	0,00157186300454195
LOC120024265	XM_038968460.1	ryanodine receptor 3-like	1101,13111664379	-0,480445413781872	0,138264538163549	-3,47482745874843	0,000511182032023775	0,00448826583662099
LOC120024268	XM_038968463.1	G-protein coupled receptor 176-like	106,147318863328	-0,445304399057856	0,148816750825204	-2,99230023897577	0,00276883807289294	0,0159585272634503
LOC120024270	XM_038968466.1	signal-induced proliferation-associated 1-like protein 1	67,5177403297038	-0,516688194923105	0,192728606039332	-2,68091076639479	0,00734220916729582	0,0334361371512696
LOC120024301	XM_038968511.1	serine/threonine-protein kinase MRCK alpha-like, transcript variant X1	637,628595604645	-0,551716069139299	0,102047126604774	-5,40648313671861	6,42742756991265e-08	5,36122196860597e-06
LOC120024315	XM_038968533.1	otoferlin	488,591505438092	-0,420216857832083	0,122486695953832	-3,43071428745594	0,000601994290718964	0,00509492064165003
LOC120024318	XM_038968537.1	ubiquitin-like protein FUBI	20937,1430556636	0,226092164774667	0,0779006063950944	2,90231585140657	0,00370414863807164	0,0198263989257895
LOC120024329	XM_038968549.1	sodium-dependent multivitamin transporter-like	132,651410510972	-0,78342094964055	0,174714497093546	-4,48400655167778	7,32544114386162e-06	0,000173426797034247
LOC120024331	XM_038968551.1	N-alpha-acetyltransferase 20	1303,57898262605	0,199075982975732	0,0412142947114731	4,83026543022011	1,36351161780458e-06	4,96950210708068e-05
LOC120024340	XM_038968562.1	protein CEBPZOS-like	1319,44918404313	0,139082779403209	0,0542265506096767	2,56484651594988	0,0103221453698406	0,0432404097150283
LOC120024347	XM_038968569.1	enhancer of rudimentary homolog	4143,4751153952	0,174433817307587	0,0544397576670977	3,20416226637635	0,00135456109713729	0,00930016134590795
LOC120024353	XM_038968613.1	U4/U6.U5 tri-snRNP-associated protein 2-like	997,931653525647	0,134047189934834	0,0418263780053475	3,20484814433839	0,00135133755197032	0,00928691779584587
LOC120024355	XM_038968577.1	unconventional myosin-VI-like	1519,3086330701	-0,208404171927468	0,0814718938555193	-2,55798855366058	0,0105279557551138	0,0438991782739473
LOC120024356	XM_038968578.1	actin-related protein 10-like	4509,11933257699	0,114902731559341	0,0252942412167431	4,54264393917787	5,55530393392095e-06	0,000140417255953448
LOC120024357	XM_038968579.1	SAM and SH3 domain-containing protein 1-like	508,353125323714	-0,442417193677805	0,0875250098149997	-5,05475171739981	4,3095102922705e-07	2,12612387417972e-05
LOC120024366	XM_038968594.1	sorting nexin-3-like	959,319732168004	0,156045127696731	0,0430513529071853	3,62462773314349	0,000289377972881428	0,00291851069109005
LOC120024371	XM_038968601.1	PAK4-inhibitor inka2-like	167,036464516767	0,306821977429517	0,116858760742328	2,6255795926679	0,0086501582567567	0,0378544687890547
LOC120024378	XM_038968608.1	gephyrin, transcript variant X1	3700,90885192974	-0,163752268230435	0,0497732134922378	-3,28996777063575	0,00100198858779214	0,007456083958162
LOC120024380	XM_038968610.1	pleckstrin homology domain-containing family G member 1-like	339,511502022389	-0,242933567226928	0,0568261039391285	-4,27503471797319	1,91107512280068e-05	0,00036305366223248
LOC120024383	XM_038968618.1	transport and Golgi organization protein 1 homolog	389,537352481536	-0,677040866281752	0,166864314991268	-4,05743352805649	4,96149320909983e-05	0,000756928442921241
LOC120024384	XR_005472823.1	uncharacterized LOC120024384, transcript variant X1	356,452671039814	-0,304416339477063	0,0711229115022752	-4,28014451387194	1,86771995394552e-05	0,000357849955064978
LOC120024387	XM_038968622.1	dolichyl-diphosphooligosaccharide--protein glycosyltransferase subunit 4	2047,92397567766	0,27671040906711	0,0737103825798994	3,75402215240392	0,000174019474393886	0,00198207573454604
LOC120024411	XM_038968649.1	transmembrane emp24 domain-containing protein 10-like	431,356878791059	-0,443445083553541	0,163373687794369	-2,71429928246271	0,00664161342281001	0,031045842387062
LOC120024413	XM_038968651.1	syntaxin-binding protein 5-like, transcript variant X1	2117,34608434358	-0,551353804624676	0,103336906916119	-5,33549746241411	9,52829617205577e-08	7,03192178607252e-06
LOC120024420	NA	NA	7562,7645093633	0,131416714468284	0,0426072074232059	3,0843775599503	0,00203978551447157	0,0126790421873155
LOC120024423	XM_038968664.1	vacuolar protein sorting-associated protein VTA1 homolog	2363,63373657999	0,0892163535106126	0,0295704073222594	3,01708233296652	0,00255220481600808	0,014974632772086
LOC120024440	XM_038968678.1	transcription regulator protein BACH2-like	64,0791255230701	-1,07736083462458	0,216376637485161	-4,97909962529325	6,38807556097248e-07	2,87840585609799e-05
LOC120024445	XM_038968684.1	cleavage and polyadenylation specificity factor subunit 2-like	1508,68893826386	0,107367566040406	0,0423848968949587	2,53315623974484	0,0113040555305234	0,0462739777389492
LOC120024446	XM_038968685.1	zinc finger protein 239-like	165,807421776788	-0,305332350368876	0,0758495528903036	-4,02549967315508	5,68544594324942e-05	0,000843690068872681
LOC120024451	XM_038968694.1	tumor suppressor candidate 2-like	749,764861648449	0,227552533811831	0,0659278887424289	3,45153679501019	0,000557403748838485	0,0047966411371377
LOC120024455	XR_005472856.1	uncharacterized LOC120024455	73,295558087653	-0,469333697118697	0,150983696883178	-3,10850579769443	0,00188035956614395	0,0119325648547214
LOC120024456	XM_038968704.1	kelch repeat and BTB domain-containing protein 11-like	636,392770118536	-0,119725390996109	0,0478692027230548	-2,50109431921761	0,01238101997607	0,0493641254225805
LOC120024459	XM_038968711.1	kazrin-like	463,302895295296	-0,334840060114311	0,0913298912673738	-3,66627021523595	0,000246113864810165	0,00257984414377571
LOC120024464	XM_038968714.1	gamma-aminobutyric acid receptor subunit rho-2-like	139,980794185549	-0,488745522161236	0,169016662586749	-2,8917002305047	0,00383163347475576	0,0203749737344796
LOC120024475	XM_038968727.1	cyclin-K-like isoform X3	1373,22554733297	0,11780604061723	0,038142566113631	3,08857144708809	0,00201121327021035	0,0125406472736494
LOC120024479	XM_038968734.1	uncharacterized protein KIAA0408-like, transcript variant X2	2078,86121633399	0,154979720444128	0,0391250052572066	3,96114248228969	7,4592003848049e-05	0,00103737549516013
LOC120024481	XM_038968737.1	serine/threonine-protein kinase PAK 5-like	447,574486318205	-0,254772719976565	0,0870112141644388	-2,92804464830339	0,00341101059034234	0,0186774144647975
LOC120024485	XM_038968753.1	proton-associated sugar transporter A-like, transcript variant X2	354,096046734514	-0,255434396639469	0,0942722412321069	-2,7095398741032	0,00673766058951665	0,0313477328271103
LOC120024492	XM_038968750.1	disks large-associated protein 2-like	126,697030003913	-0,696972836295486	0,138187080622781	-5,04369028677916	4,56638209695751e-07	2,2313682107844e-05
LOC120024500	XM_038968762.1	E3 ubiquitin-protein ligase pellino homolog 2-like isoform X2	133,620727501149	-0,552994987023922	0,151476753580754	-3,6506920959929	0,000261534619085314	0,00270642301867656
LOC120024503	XM_038968768.1	dual specificity protein phosphatase 10-like	153,538960506601	-0,431406549709111	0,129759734052477	-3,32465654973246	0,000885275166978176	0,00678900244045461
LOC120024507	NA	NA	12,2005246203728	0,612296625613342	0,206562836849824	2,9642148362752	0,00303456349936144	0,0171213920137796
LOC120024508	XM_038968774.1	ankyrin repeat domain-containing protein 6-like, transcript variant X1	5372,65537547538	0,167963465433446	0,0661931488068537	2,53747507802582	0,0111655317724579	0,0458628181496505
LOC120024510	XM_038968778.1	1-phosphatidylinositol 4,5-bisphosphate phosphodiesterase beta-4-like	1426,30706553305	-0,50601660333242	0,0982036237189194	-5,15272842457171	2,56723615779103e-07	1,4546454861215e-05
LOC120024512	XM_038968782.1	forkhead box protein O3-like	399,092288711747	-0,553113300349315	0,164397420364049	-3,36448892643496	0,00076685561493579	0,00610675185188765
LOC120024516	XM_038968786.1	zinc finger and BTB domain-containing protein 1-like	102,920692799099	-0,679859527492281	0,179562024720985	-3,78620996588055	0,000152962441185947	0,00178940113438237
LOC120024519	XM_038968791.1	KATNB1-like protein 1	1361,85640186381	0,232696037993827	0,0693417084091497	3,3557874954682	0,000791393530200947	0,00624805453394615
LOC120024521	XM_038968894.1	ankyrin-1-like isoform X2	1801,72744767953	-0,486019572217901	0,116895172882136	-4,15773859805098	3,214135043402e-05	0,000540719425899154
LOC120024527	XM_038968801.1	myb-related protein B-like	127,708542522097	-0,461314370647441	0,161198967467066	-2,86177000942448	0,00421282490831923	0,021940088715941
LOC120024539	XM_038968819.1	neuroendocrine protein 7B2-like	5997,34583022893	0,145804284228871	0,0553468102954664	2,63437555751636	0,00842921960838614	0,0371094660235652
LOC120024542	XM_038968822.1	ephrin type-A receptor 7-like, transcript variant X2	394,80564113277	-0,619039314056851	0,123160127879129	-5,02629645419325	5,00042692567756e-07	2,37865135999041e-05
LOC120024545	XM_038968827.1	nuclear receptor coactivator 1-like	2823,80845951216	-0,198346870414043	0,0345590121207817	-5,73936748309912	9,50308096380829e-09	1,46286268209833e-06
LOC120024546	XM_038968828.1	mitochondrial peptide methionine sulfoxide reductase-like, transcript variant X1	834,527099962835	0,215774321995471	0,0508479872892543	4,24351746251066	2,20043241365264e-05	0,000405033598196827
LOC120024549	XM_038968835.1	eukaryotic translation initiation factor 5-like, transcript variant X3	11193,2711973951	0,122947298781392	0,0465884759751179	2,6390066686675	0,00831493452466257	0,0367735326452397
LOC120024572	XM_038968857.1	patched domain-containing protein 1-like	69,8831259705943	-0,829588481948231	0,236279430837268	-3,51104824913681	0,000446343378358603	0,00405291087381975
LOC120024575	XM_038968859.1	CD2-associated protein	57,7137858932403	-0,737796386749351	0,136394137202588	-5,40929692347035	6,3272651973297e-08	5,31475458624413e-06
LOC120024588	XM_038968875.1	poly(A) polymerase type 3-like isoform X1	1946,1381517533	-0,236238316194416	0,045776590263524	-5,1606796145028	2,46054960384295e-07	1,41343543409333e-05
LOC120024589	XR_005472875.1	uncharacterized LOC120024589	83,6369461563343	-0,30316618703713	0,0967027669472744	-3,13503115378721	0,00171835861768389	0,0111471095207937
LOC120024601	XM_038968892.1	serine/threonine-protein kinase D3-like	113,623510280867	-0,347816598227793	0,101846042322992	-3,41512139592754	0,000637535908838172	0,00530473773523169
LOC120024604	XM_038968896.1	reticulon-4-interacting protein 1 homolog, mitochondrial-like	1298,72622674769	0,172190017447278	0,0595496154886033	2,89153869482552	0,0038336038088885	0,0203794083019718
LOC120024611	XM_038968906.1	cyclin-dependent kinase 19-like	155,786552987131	-0,370626686409203	0,0944912334311689	-3,9223393848402	8,76933501140627e-05	0,00116578850576023
LOC120024621	XM_038968920.1	POU domain, class 3, transcription factor 2-like	340,862340484996	-0,34444412583917	0,107853827788144	-3,19361985478861	0,00140500999973539	0,00956233276290499
LOC120024641	XM_038968923.1	60S ribosomal protein L22-like	6215,21707965656	0,222134058757107	0,0807956900165054	2,74933054859397	0,00597171307988406	0,0286500044189676
LOC120024657	XM_038968924.1	immunoglobulin superfamily member 21-like	3802,58266986326	0,120921580356001	0,040311953950532	2,99964572554304	0,00270293791389381	0,0156693509225197
LOC120024690	XM_038968932.1	zinc finger homeobox protein 3-like	4344,6963808587	-0,139522192272794	0,0526190595310509	-2,65155237505643	0,00801226852981772	0,0357432879799717
LOC120024699	NA	NA	536,240979506385	-0,620544155115108	0,173034268293869	-3,58625006037083	0,000335467288958579	0,00326784498997213
LOC120024701	XM_038968960.1	signal peptide peptidase-like 2A isoform X4	3684,53884176202	0,182837858366357	0,0371942655737386	4,91575396223043	8,84414155446507e-07	3,63746244470776e-05
LOC120024707	XM_038968970.1	anti-apoptotic protein NR13-like	5063,9542043637	0,0905845565956811	0,0301238241689641	3,00707360684333	0,00263775884521933	0,0153610158307325
LOC120024708	XM_038968971.1	anti-apoptotic protein NR13-like	412,278243979585	0,229173658751445	0,0770921488788091	2,97272370902142	0,00295170021674457	0,0167672840788688
LOC120024709	XM_038968974.1	nicotinamide riboside kinase 2-like, transcript variant X3	6498,23685159343	0,224895994710968	0,0728459928331483	3,08728024650699	0,00201997062566105	0,0125742034786221
LOC120024713	XM_038968975.1	PH domain leucine-rich repeat-containing protein phosphatase 2-like, transcript variant X1	201,44925943954	-0,76770266562957	0,13815865845392	-5,55667429186584	2,74963151070715e-08	2,99759979922594e-06
LOC120024716	XM_038968980.1	G1/S-specific cyclin-E1-like	301,368676604201	0,212610796165717	0,0834199052788067	2,54868182186407	0,010813090410237	0,0447585820823971
LOC120024728	XM_038968999.1	gamma-aminobutyric acid receptor-associated protein-like 2	8674,77828798944	0,175064072350772	0,054395024688896	3,21838391198505	0,00128915142643613	0,00896369359870323
LOC120024734	XM_038969013.1	Wilms tumor protein 1-interacting protein homolog	31,5700480913579	-0,608725523671023	0,232529094648835	-2,61784670253982	0,00884865472809572	0,0385201440584856
LOC120024735	XM_038969014.1	leucine-rich repeat and immunoglobulin-like domain-containing nogo receptor-interacting protein 1-B	35,9660874580277	-0,770554141476478	0,271031911949441	-2,84303843017651	0,00446856819732964	0,0230014545828964
LOC120024736	XM_038969019.1	rap1 GTPase-activating protein 1-like	315,766801288396	-0,638558559143527	0,113066871991883	-5,64761851012708	1,6268568546419e-08	2,0954824739024e-06
LOC120024752	XM_038969038.1	histone-lysine N-methyltransferase KMT5B-like	72,0473038160153	-0,60046911728175	0,149211781394728	-4,0242741670194	5,71513063947467e-05	0,000846344304896937
LOC120024760	XM_038969046.1	vacuolar protein sorting-associated protein 13C-like	26,1243257408095	-0,836564789728925	0,240231963980532	-3,4823209029616	0,000497087607928543	0,00439788880946548
LOC120024761	XM_038969047.1	vacuolar protein sorting-associated protein 13C-like	1967,58342193676	-0,204858718157912	0,0586578814596551	-3,49243295291552	0,000478641740830081	0,00426414389427534
LOC120024764	XM_038969050.1	ADAMTS-like protein 1	218,70317355075	-0,607470525435219	0,128176938861464	-4,73931216356934	2,14444920344108e-06	7,04349446701659e-05
LOC120024767	XM_038969052.1	ADAMTS-like protein 3	241,711240856164	-0,611755128958017	0,136469911201233	-4,48271068379278	7,37008197543421e-06	0,000174368555549406
LOC120024768	XM_038969053.1	cell migration-inducing and hyaluronan-binding protein-like	796,837472096228	-0,17385405739752	0,0650822730442073	-2,67129664139772	0,00755588402647567	0,0341662748837119
LOC120024771	XM_038969056.1	protein unc-13 homolog C-like	3518,41627936187	-0,236741316335197	0,0720923222303445	-3,2838630940307	0,00102394650470581	0,0075629920272412
LOC120024772	XM_038969057.1	FERM domain-containing protein 5-like	179,663717198801	-0,683140883018994	0,121568214038876	-5,61940379251218	1,91617544070035e-08	2,314056044835e-06
LOC120024775	XM_038969059.1	ADAMTS-like protein 3	27,8680868471771	-0,640681423130299	0,181714819941707	-3,52575218320567	0,000422281916345677	0,0038845820706772
LOC120024789	XM_038969075.1	tubby protein-like	605,78297048902	-0,463012191292269	0,102330878023805	-4,52465766183065	6,04933434227087e-06	0,000150069152993701
LOC120024790	XM_038969076.1	alpha-ketoglutarate-dependent dioxygenase FTO-like	100,242023142499	-0,461511210958152	0,166724348060783	-2,76810925534342	0,00563825508240582	0,0274653395410362
LOC120024793	XM_038969078.1	carbohydrate sulfotransferase 8-like	93,9923973194459	-0,345231213610418	0,112708707582926	-3,06303941384842	0,0021910120003101	0,0133784520624996
LOC120024796	XM_038969110.1	E3 ubiquitin-protein ligase PDZRN3-B-like, transcript variant X1	81,1032129285856	-0,418016459695306	0,134156345875177	-3,11589032161207	0,00183390467643394	0,0117061147943862
LOC120024802	XM_038969131.1	vesicular glutamate transporter 2.1	2692,22771608814	-0,334676530726871	0,121118132826948	-2,76322399392544	0,00572334745452423	0,0277592025897797
LOC120024806	XM_038969134.1	synaptotagmin-7-like	742,939961918312	-0,349580979628448	0,0852631617077904	-4,10002365179131	4,13107916336405e-05	0,000661766039983824
LOC120024809	XM_038969138.1	protein phosphatase 1 regulatory subunit 3E-like	37,5976595911888	-0,84650090291636	0,229602943647415	-3,68680335482228	0,000227088699784843	0,00242844078568365
LOC120024812	XM_038969140.1	early endosome antigen 1-like	301,336976319645	0,181230597583209	0,0568199073820113	3,18956165072147	0,00142488743120662	0,00966277887976702
LOC120024818	XM_038969144.1	flocculation protein FLO11-like	6949,49310251658	0,160034852894951	0,0624011144679546	2,56461529989397	0,0103290255093215	0,0432591263361553
LOC120024829	XM_038969153.1	copine-7-like	124,309576915078	-0,49765980330443	0,147660420849784	-3,37029923415091	0,000750865982223209	0,0060087706792503
LOC120024834	XM_038969157.1	CUGBP Elav-like family member 4	133,097811065376	-0,292007539969142	0,104495046357646	-2,79446299272134	0,00519859905027996	0,0258002147691146
LOC120024837	XM_038969162.1	eukaryotic translation initiation factor 4E type 3	439,761374338347	-0,227876979456736	0,0789670116806226	-2,88572372952862	0,00390514790237249	0,0206556466324132
LOC120024841	XM_038969163.1	immunoglobulin superfamily DCC subclass member 3-like	99,4592918404432	-0,777933737706772	0,163778603380118	-4,74991068217407	2,03506512506414e-06	6,74599638083878e-05
LOC120024844	XM_038969165.1	cytochrome c oxidase subunit 4 isoform 1, mitochondrial-like isoform X1	9167,11285387521	0,172748891196735	0,0382888610555751	4,51172707764785	6,43018932465362e-06	0,000157213088280403
LOC120024848	XM_038969169.1	enhancer of mRNA-decapping protein 3-like	1085,88334099734	-0,156077154740355	0,0568143426498262	-2,74714354616989	0,00601168165998798	0,0287878486113203
LOC120024862	XM_038969194.1	bromodomain-containing protein 7-like isoform X4	3269,89743419671	0,204022161032175	0,0794365399685715	2,56836666240618	0,0102179013271034	0,0429290695676722
LOC120024865	XM_038969198.1	BTB/POZ domain-containing protein kctd15	379,805004610311	-0,4515047559098	0,161716799503009	-2,79194714029324	0,0052391914208594	0,025940651393148
LOC120024866	XM_038969199.1	pre-mRNA-splicing factor ATP-dependent RNA helicase PRP16-like, transcript variant X1	783,45929128361	-0,298751486924424	0,0958932621198586	-3,11545858718425	0,00183659135503753	0,0117211783151479
LOC120024872	XM_038969205.1	CKLF-like MARVEL transmembrane domain-containing protein 4, transcript variant X1	241,798920379026	-0,363221631056671	0,101885467029489	-3,56499942186595	0,000363856990564863	0,00346166012747744
LOC120024877	XM_038969216.1	E3 ubiquitin-protein ligase AMFR-like, transcript variant X1	2571,99909784351	-0,119709716900075	0,0370271706364584	-3,23302361056463	0,00122487438882234	0,00862606905633046
LOC120024887	XM_038969233.1	transcription factor 25-like, transcript variant X1	2672,08218198817	0,129766293957874	0,0501269775038943	2,58875161479252	0,00963245464455951	0,0410658802729604
LOC120024894	XM_038969247.1	cysteine--tRNA ligase, cytoplasmic-like isoform X3	4506,17511814376	0,117706841517293	0,0343473004073403	3,42696049242163	0,000610377867576338	0,00514752480046097
LOC120024897	XM_038969251.1	cGMP-inhibited 3',5'-cyclic phosphodiesterase B-like, transcript variant X3	177,478162597101	-0,357940916501651	0,12749234621485	-2,80754827351321	0,0049920197248739	0,0250503522665213
LOC120024906	XM_038969271.1	cytochrome b-c1 complex subunit Rieske, mitochondrial	4496,10662002773	0,158821123123421	0,0389605250065758	4,07646260148226	4,57260058671026e-05	0,000715556131080005
[truncated: 7,051 more rows]
