# Supplementary material for: Parental thermal environment controls the offspring phenotype in Brook charr (Salvelinus fontinalis): insights from a transcriptomic study
Source: G3 (Bethesda). 2024 Mar 13;14(5):jkae051. doi: 10.1093/g3journal/jkae051 (PMC11075542; doi:10.1093/g3journal/jkae051)
Supplement: jkae051_Supplementary_Data [file jkae051_supplementary_data.zip › Table_S2_G3-2023-404778.xlsx]

## Sheet: Sheet1
gene_id	transcript_id	product	baseMean	log2FoldChange	lfcSE	stat	pvalue	padj
bglapl	XM_038972838.1	bone gamma-carboxyglutamate (gla) protein, like	74,9411574724926	0,987263537028997	0,252377992017911	3,91184480522743	9,15937668549832e-05	0,0460177209249839
crygn2	XM_038996938.1	gamma-crystallin N-B	66,8282339523766	-2,49420671688728	0,421693078098942	-5,91474426882118	3,32391610410993e-09	5,90523913314258e-06
htr3a	XM_038988471.1	5-hydroxytryptamine receptor 3A	96,9752961422753	0,819690116015605	0,207133937728001	3,95729509614203	7,58032627846693e-05	0,0400374395397135
LOC120017641	XM_038960545.1	filensin	20,3561873756069	-2,14456103982564	0,435631891715873	-4,92287429044418	8,52822396362915e-07	0,00104164260505764
LOC120019923	XM_038963334.1	gamma-crystallin N-A-like	16,1584902541936	-2,55043086778313	0,533984113680375	-4,77622985860912	1,78612219952626e-06	0,00188677259914821
LOC120020691	XM_038964398.1	myosin heavy chain, fast skeletal muscle-like	2076,6999797185	1,34637050798438	0,297438694705685	4,52654793054619	5,99550058291357e-06	0,00520742533962615
LOC120020693	XM_038964400.1	myosin heavy chain, fast skeletal muscle-like, transcript variant X1	643,203670936267	0,839364233289947	0,201259610449458	4,17055479445408	3,03858980102994e-05	0,0194693905529927
LOC120020947	XM_038964596.1	beta-crystallin B1-like	191,253328572849	-3,04396859190418	0,452582308475526	-6,72577901278877	1,74655467845746e-11	4,87600640053642e-08
LOC120020948	XM_038964598.1	beta-crystallin A4-like	54,6601269994182	-5,95046326551376	0,692698186995724	-8,59026828310507	8,67664867094453e-18	6,78253626607734e-14
LOC120024732	XM_038969010.1	insulin gene enhancer protein ISL-3	210,732795327999	0,783358572865748	0,159830669479655	4,90117807437115	9,52636554518684e-07	0,00109511175686361
LOC120026120	XM_038970943.1	iron-sulfur cluster assembly scaffold protein IscU-like	2345,21562011258	0,279341642204308	0,067047921768084	4,1662982958747	3,09585559238092e-05	0,0195046353255567
LOC120026321	XM_038971158.1	beta-crystallin B1-like	128,734922457842	-2,92486812409599	0,466683186342706	-6,26735269169978	3,67237748953684e-10	7,5544670620288e-07
LOC120026330	XM_038971171.1	procathepsin L-like	112,032047071349	1,47166286214854	0,352339764072667	4,17682876646594	2,95601379520487e-05	0,0192559665309304
LOC120026408	XM_038971268.1	PH and SEC7 domain-containing protein 4-like	67,6530522311268	0,564947273976881	0,141199663063852	4,00105256427847	6,30613461341067e-05	0,0338062772207639
LOC120026422	XM_038971279.1	beta-crystallin A4-like	48,098051972434	-6,35203232210488	0,832575231605452	-7,62937940137408	2,35886478231509e-14	9,21962300167852e-11
LOC120027453	NA	NA	28,644454248865	-7,99693301946226	1,62375666426088	-4,92495778183757	8,43785697973994e-07	0,00104164260505764
LOC120029488	XM_038974728.1	gamma-crystallin M2-like	40,5176700283488	-8,27832390660444	1,10758407708299	-7,4742171523509	7,76648009248269e-14	2,75957158558805e-10
LOC120032724	XM_038978915.1	gamma-crystallin M2-like	29,8170193665545	-6,00827140702664	0,901751182505813	-6,66289273980288	2,68489617771146e-11	6,73035147189129e-08
LOC120032767	XM_038978949.1	EGF-containing fibulin-like extracellular matrix protein 1	61,1798665054105	0,605127328899971	0,129436540947446	4,67508884639975	2,93826386156707e-06	0,00294466776998331
LOC120034123	XM_038980564.1	cytochrome c oxidase subunit 6A, mitochondrial	107,018985365947	1,12049288449437	0,275225386136066	4,07118289568107	4,67750050220573e-05	0,0272542294542416
LOC120034141	XM_038980583.1	uncharacterized protein LOC120034141 isoform X1	121,398941923873	0,81168890791481	0,165459270634507	4,90567198079701	9,31080161193272e-07	0,00109511175686361
LOC120034694	XM_038981298.1	sodium/potassium-transporting ATPase subunit alpha-1-like	174,928517940621	1,8254586246982	0,378449353466192	4,82352158347992	1,4104549648498e-06	0,00157507520860441
LOC120037150	XM_038983321.1	histone H2A-like	15,3011904301092	-1,47057033365122	0,340495109061479	-4,31891764232566	1,56796275777206e-05	0,0117853508437541
LOC120037617	XM_038983616.1	chromodomain Y-like protein, transcript variant X1	481,27643237448	0,508822388350749	0,105954493785015	4,80227284538931	1,56874734658922e-06	0,00170318027892888
LOC120040406	XM_038985577.1	cytochrome c oxidase subunit 6A, mitochondrial isoform X1	74,5314533847696	0,992093290088949	0,239067686356775	4,14984268768298	3,32703848263137e-05	0,0203183279833823
LOC120040477	XR_005475668.1	uncharacterized LOC120040477	18,1090170646911	3,17815966319015	0,786387801793543	4,04146612643483	5,31180548572437e-05	0,0300886836825416
LOC120041191	XM_038986127.1	beta-microseminoprotein	47,0836645317799	1,76171991721106	0,418863571714871	4,2059516180851	2,59985852709198e-05	0,0175199087123086
LOC120041977	XM_038986854.1	beta-crystallin A1-like	19,2144345908123	-5,09027160210844	0,844287392923655	-6,0290745127456	1,64901251535359e-09	3,069126388695e-06
LOC120042023	XM_038986914.1	myosin heavy chain, fast skeletal muscle-like	6706,04879621605	2,35245591856434	0,551591470959006	4,26485187393185	2,00034865342993e-05	0,0142152049307834
LOC120043706	XM_038988257.1	tripartite motif-containing protein 16-like	14,961654574031	1,82337424970828	0,443885432652448	4,10775870434104	3,99517166676782e-05	0,0240232745531724
LOC120044570	NA	NA	225,080138357878	-12,9796482189925	2,04259155199156	-6,35450009882648	2,09105512626619e-10	4,80758174177141e-07
LOC120044934	XR_005476601.1	uncharacterized LOC120044934	42166,3566235328	-0,25275279621163	0,0577099506571575	-4,37970910273655	1,18837840885613e-05	0,00947913675717183
LOC120045521	XM_038990425.1	gamma-crystallin M2-like	34,8512936514171	-6,38533408206211	0,929711469968204	-6,86808142990909	6,50710770248617e-12	1,95638695808979e-08
LOC120046977	XM_038992527.1	beta-crystallin A1-2-like	19,9484102178065	-3,71093612321488	0,706013518377016	-5,25618281608202	1,47076092918996e-07	0,000191802206739133
LOC120047323	XM_038992847.1	ATP-dependent translocase ABCB1-like	100,20366623871	1,58957541455405	0,395254041837568	4,02165505294768	5,77906471264787e-05	0,032151791288953
LOC120047441	XM_038992970.1	beta-crystallin B1-like	112,696969455804	-6,39388617693733	0,736965466725089	-8,67596443202467	4,10060324489087e-18	5,34240259421866e-14
LOC120047763	XR_005476919.1	lens epithelial cell protein LEP503-like, transcript variant X3	20,2451140806179	-2,21271622885501	0,50708289670375	-4,36361834177132	1,27928685309065e-05	0,0098413271140791
LOC120050554	XM_038997143.1	gamma-crystallin M3-like	14,0357889844184	-19,4461898089069	4,3516716188965	-4,46867123991264	7,87069905543084e-06	0,00654523984215988
LOC120050555	XM_038997144.1	gamma-crystallin M3-like	9,99154162949225	-4,30136652155441	0,972994875748272	-4,42074940861994	9,83591860721682e-06	0,00800910164089728
LOC120050556	NA	NA	35,6823409049334	-9,02122498954006	1,94528283729578	-4,63748757588426	3,52669802007149e-06	0,00328192838367844
LOC120050561	XM_038997151.1	gamma-crystallin M3-like	35,6823409049334	-9,02122498954006	1,94528283729578	-4,63748757588426	3,52669802007149e-06	0,00328192838367844
LOC120050565	XM_038997154.1	gamma-crystallin M3-like	10,6219570140393	-23,1567223839857	4,35187924499402	-5,32108569203132	1,03149797563804e-07	0,000149318882880789
LOC120051753	XM_038998640.1	gamma-crystallin M2-like isoform X2	38,9703412000362	-6,73356136362786	1,07317759609348	-6,27441477360225	3,50951801403019e-10	7,5544670620288e-07
LOC120052214	XM_038999038.1	P2X purinoceptor 3-like	137,633632347666	0,896024622998098	0,229533984517311	3,90366866537151	9,47454683455798e-05	0,0468750206365441
LOC120054159	XM_039001593.1	BLOC-1-related complex subunit 5-like isoform X1	725,879562886684	0,197998060933431	0,0492635159125241	4,01916219875598	5,84054543051212e-05	0,032151791288953
LOC120055441	XM_039003303.1	myosin heavy chain, fast skeletal muscle-like	1668,01526138115	1,11299298741816	0,273596590139996	4,06800752468681	4,74168505280397e-05	0,0272542294542416
LOC120056223	XM_039004472.1	myosin heavy chain, fast skeletal muscle-like	392,098689256941	1,37049330470422	0,289304559221438	4,73719912466096	2,1669222592909e-06	0,00222879359222066
LOC120056514	XM_039004692.1	transient receptor potential cation channel subfamily V member 1-like	477,310270468281	0,547138077286957	0,125410143740609	4,36278965135887	1,28414400106955e-05	0,0098413271140791
LOC120056690	XM_039004897.1	beta-crystallin A1-like	64,6788294886663	-4,75155445088478	0,598704431439086	-7,93639432309465	2,08143552011454e-15	1,01691134129596e-11
LOC120056695	XM_039004904.1	insulin gene enhancer protein ISL-3-like	199,758123863608	0,618996130437403	0,156825444364896	3,94703890650006	7,91237030663022e-05	0,041233999124619
LOC120057848	XM_039006316.1	beta-crystallin A2-like	55,2614802400586	-6,76166626942795	0,76113533488529	-8,88365834499983	6,46967812238075e-19	1,26433684706626e-14
LOC120057920	XM_039006395.1	gamma-crystallin M3-like	9,88236165248399	-22,6263404978665	4,27582387337571	-5,29169141852497	1,21190253786607e-07	0,000169168609616054
LOC120058030	XM_039006514.1	gamma-crystallin M3-like	65,1652290318931	-9,30188898953432	2,028079822485	-4,58654974345967	4,50631072994373e-06	0,00409602685767094
LOC120058034	XM_039006518.1	gamma-crystallin M3-like	729,116477039745	-12,0111499291306	1,51089462482316	-7,94969399704917	1,86972775162297e-15	1,01691134129596e-11
LOC120058036	XM_039006520.1	gamma-crystallin M3-like	18,9987459592478	-19,4916500593758	4,35160810973542	-4,47918322786675	7,49291958021002e-06	0,00636653829983714
LOC120058128	XM_039006600.1	gamma-crystallin M3-like	74,1388048278543	-8,7996864636415	1,02040332114137	-8,62373365641212	6,48057479398976e-18	6,33233164557724e-14
LOC120058261	XM_039006797.1	heterogeneous nuclear ribonucleoprotein A3-like	12745,2046120585	-0,156369298407072	0,0399797866861471	-3,91120892251416	9,183528801711e-05	0,0460177209249839
LOC120061020	XM_039010506.1	desert hedgehog protein A-like	14,3875170014268	1,5923380211318	0,285698984142181	5,57348156456643	2,49698087879235e-08	4,0664374019833e-05
LOC120062003	XM_039011799.1	beta-crystallin B1-like	36,4245763642506	-2,78964947120298	0,530754848883207	-5,2560037408473	1,47219296460893e-07	0,000191802206739133
LOC120063769	NA	NA	83,5225472648027	-10,9881582493291	2,36145309655914	-4,65313423558567	3,26927264686299e-06	0,003194488035066
LOC120063854	XM_039014172.1	beta-crystallin A2-like	72,1921692910923	-4,32211726058606	0,561159124996805	-7,70212417130465	1,33822749211742e-14	5,81162461437882e-11
LOC120063940	XM_039014250.1	gamma-crystallin M3-like	56,5526886809574	-26,7025442146237	4,3514865615374	-6,13641886215307	8,44024404335494e-10	1,64943469217264e-06
LOC120063941	XM_039014251.1	gamma-crystallin M3-like	89,4343354804382	-11,2571483871515	2,0704834859277	-5,43696603409888	5,41954644072579e-08	8,47291890543071e-05
LOC120063986	XM_039014296.1	gamma-crystallin M2-like	104,758044600176	-7,23626079312282	0,846837036651894	-8,5450452447528	1,28485926766153e-17	8,36978741275846e-14
LOC120064234	XM_039014667.1	gamma-crystallin M3-like	136,962176803051	-26,6680222670661	3,72545020116743	-7,15833545666755	8,16625276243379e-13	2,65981657683104e-09
LOC120064235	XM_039014668.1	gamma-crystallin M1-like	22,8649065229449	-24,5335068282507	4,35157590174525	-5,6378441700652	1,72192217688052e-08	2,92614470797283e-05
LOC120064237	XM_039014670.1	gamma-crystallin M3-like	12,5235941969619	-23,305093590738	4,35184218407954	-5,35522489211479	8,54500682269371e-08	0,000128454458332686
LOC120064238	XM_039014671.1	gamma-crystallin M3-like	61,2399777040386	-25,833037676467	2,52033090951784	-10,2498594842885	1,18515703491814e-24	4,63218627097757e-20
LOC120064661	XM_039015285.1	deoxyribonuclease gamma-like isoform X2	67,9613649651563	1,22587882088321	0,285509020957481	4,29366055325367	1,75751114842787e-05	0,0129608157049629
LOC120065714	XM_039016798.1	hematopoietic progenitor cell antigen CD34-like	134,940847138709	0,608902686717335	0,154739964496771	3,93500598696363	8,31946222549235e-05	0,042785023826759
LOC120066127	XM_039017262.1	gamma-crystallin M2-like, transcript variant X3	49,8372364319679	-3,74644101266574	0,562605026412749	-6,65909623409088	2,75516498785367e-11	6,73035147189129e-08
LOC120066198	XM_039017399.1	keratin, type I cytoskeletal 13-like	106,351835399201	1,26989663963407	0,30020187716414	4,2301422350525	2,33543597713864e-05	0,0161679948311007
LOC120066553	XM_039017977.1	F-box only protein 40-like	6,35979989421491	2,04344825672069	0,50092174355958	4,07937623589629	4,51567029940879e-05	0,026741662674605
LOC120066747	XM_039018215.1	ammonium transporter Rh type C 1-like	12,6072390597387	1,90690969112286	0,458085102310969	4,16278477842391	3,14389670080612e-05	0,0195046353255567
LOC120066789	XM_039018259.1	intestinal mucin-like protein	163,744444135847	1,35859868685077	0,324871328823967	4,18195933685158	2,89007666647159e-05	0,0191455333066173
LOC120066964	XM_039018302.1	otoraplin-like	64,1313440128949	0,661450876279253	0,156445680208909	4,22799066996281	2,35787566936866e-05	0,0161679948311007
p2rx3a	XM_038992530.1	purinergic receptor P2X, ligand-gated ion channel, 3a	11,7322538559254	1,2489766343312	0,292401842021884	4,2714390090529	1,94215647193107e-05	0,0140572566121159
ywhah	XM_038970730.1	14-3-3 protein eta	15087,3496963233	-0,137083027549168	0,0302655035912527	-4,52934897104397	5,91657085403341e-06	0,00520742533962615
zgc:153846	XM_039006522.1	gamma-crystallin M1	74,2354401298247	-10,786167526066	2,69603324994778	-4,00075463693741	6,31408017683451e-05	0,0338062772207639
