# Supplementary material for: Parental thermal environment controls the offspring phenotype in Brook charr (Salvelinus fontinalis): insights from a transcriptomic study
Source: G3 (Bethesda). 2024 Mar 13;14(5):jkae051. doi: 10.1093/g3journal/jkae051 (PMC11075542; doi:10.1093/g3journal/jkae051)
Supplement: jkae051_Supplementary_Data [file jkae051_supplementary_data.zip › Table_S3_G3-2023-404778.xlsx]

## Sheet: Sheet1
gene_id	transcript_id	product	baseMean	log2FoldChange	lfcSE	stat	pvalue	padj
crygn2	XM_038996938.1	crystallin, gamma N2	66,8282339523766	2,52939825738764	0,569459479981018	4,44175283107404	8,9229021764862e-06	0,0142419814393077
LOC120020947	XM_038964595.1	beta-crystallin B1-like, transcript variant X1	191,253328572849	2,94268209850229	0,609347532908562	4,82923445091532	1,37058958736838e-06	0,00247296075157392
LOC120020948	XM_038964598.1	beta-crystallin A4-like	54,6601269994182	5,71658146012978	0,940950705761758	6,07532512077969	1,23736763061268e-09	7,33564561468508e-06
LOC120026321	XM_038971158.1	beta-crystallin B1-like	128,734922457842	3,18595655313845	0,628394963031419	5,06999059599266	3,97835359117914e-07	0,000786179503239729
LOC120026422	XM_038971279.1	beta-crystallin A4-like	48,098051972434	6,61713024662002	1,12982104968657	5,85679497514735	4,71885083549272e-09	1,95827590822112e-05
LOC120027453	XM_038972395.1	gamma-crystallin M2-like	28,644454248865	9,04509785434903	2,18907432483431	4,1319281633042	3,59732856618059e-05	0,0466517306774776
LOC120029488	XM_038974728.1	gamma-crystallin M2-like	40,5176700283488	9,23378855717023	1,4780670627812	6,24720541420866	4,17861369357232e-10	3,46816579339115e-06
LOC120035748	XR_005474277.1	28S ribosomal RNA	4,45494773500268	-30	5,8603197641474	-5,11917458558076	3,06875782006064e-07	0,00066988834395365
LOC120035749	XR_005474278.1	28S ribosomal RNA	3,82664486278428	-30	5,86037706398653	-5,11912453284916	3,06957228817348e-07	0,00066988834395365
LOC120039822	XM_038985193.1	TBC1 domain family member 30-like	19,1304062779038	-20,5475666281716	4,08588803526316	-5,02891083917041	4,93273676193302e-07	0,00093047110401572
LOC120044570	XM_038989235.1	gamma-crystallin M3-like	225,080138357878	15,6514625648357	2,76024125254481	5,67032412489519	1,42527616095099e-08	4,92896128360876e-05
LOC120045521	XM_038990425.1	gamma-crystallin M2-like	34,8512936514171	6,8933493888134	1,25522356819341	5,49173036858662	3,98014720533417e-08	0,000117980092052973
LOC120047441	XM_038992970.1	beta-crystallin B1-like	112,696969455804	6,3116907636674	0,996734392917509	6,33236979531994	2,41424001126888e-10	2,50471365569118e-06
LOC120050554	XM_038997143.1	gamma-crystallin M3-like	14,0357889844184	30	5,8713037398673	5,10959768548408	3,22845535532736e-07	0,00066988834395365
LOC120050555	XM_038997144.1	gamma-crystallin M3-like	9,99154162949225	6,347419168556	1,33822130358609	4,74317599902689	2,10393327549871e-06	0,00363796362499671
LOC120050556	XM_038997145.1	gamma-crystallin M3-like	35,6823409049334	11,3846232756843	2,62933911947028	4,32984212320924	1,49216280525852e-05	0,0213528497432495
LOC120050561	XM_038997151.1	gamma-crystallin M3-like	35,6823409049334	11,3846232756843	2,62933911947028	4,32984212320924	1,49216280525852e-05	0,0213528497432495
LOC120051753	XM_038998640.1	gamma-crystallin M2-like isoform X2	38,9703412000362	7,69711677438011	1,45503849859356	5,28997465140624	1,22333313193808e-07	0,000317294385264365
LOC120056690	NA	NA	64,6788294886663	4,69673686516489	0,81205445697297	5,78377081097804	7,30444446815067e-09	2,75570128167077e-05
LOC120057848	XM_039006316.1	beta-crystallin A2-like	55,2614802400586	7,41703932574749	1,02540199225157	7,23329911760868	4,713995408254e-13	9,78130477235664e-09
LOC120057923	XM_039006398.1	gamma-crystallin S-1-like	13,9270942793266	25,9190904540236	5,73663635163481	4,51816863842821	6,23767963141233e-06	0,0103542986809592
LOC120058034	XM_039006518.1	gamma-crystallin M3-like	729,116477039745	13,9782176874306	2,03602889058507	6,86543189640786	6,62903845906397e-12	9,16994890042318e-08
LOC120058036	XM_039006520.1	gamma-crystallin M3-like	18,9987459592478	30	5,87125667288106	5,10963864662364	3,22775553109965e-07	0,00066988834395365
LOC120058128	NA	NA	74,1388048278543	8,53955367948091	1,3739723176552	6,21522979011279	5,12495943301667e-10	3,54467819184598e-06
LOC120063769	XM_039014063.1	gamma-crystallin M2-like	83,5225472648027	13,3948688138091	3,21033222539777	4,1724244948354	3,01375485519036e-05	0,0403444557211434
LOC120063854	XM_039014172.1	beta-crystallin A2-like	72,1921692910923	4,2177648898069	0,758117961279956	5,56346783116167	2,64465633833968e-08	8,44235333728912e-05
LOC120063941	XM_039014251.1	gamma-crystallin M3-like	89,4343354804382	11,7948869371235	2,79747573102	4,21626068327784	2,48386616701229e-05	0,034359320688281
LOC120063986	XM_039014296.1	gamma-crystallin M2-like	104,758044600176	6,92107217516265	1,15677298999717	5,98308590796156	2,18949210795149e-09	1,02504862288593e-05
LOC120064234	XM_039014667.1	gamma-crystallin M3-like	136,962176803051	30	5,01621165148182	5,98060889060329	2,22305058097144e-09	1,02504862288593e-05
LOC120064235	XM_039014668.1	gamma-crystallin M1-like	22,8649065229449	25,63033350188	5,87123280348191	4,36540916699472	1,26885021091184e-05	0,019502227741715
LOC120064238	NA	NA	61,2399777040386	28,8510412307956	3,41129113711947	8,45751361320563	2,73138665079495e-17	1,1334981462134e-12
LOC120066127	XM_039017260.1	gamma-crystallin M2-like isoform X1	49,8372364319679	4,10680175537257	0,760576603491947	5,39958991180834	6,67934021958785e-08	0,000184790626515117
