# Supplementary material for: Parental thermal environment controls the offspring phenotype in Brook charr (Salvelinus fontinalis): insights from a transcriptomic study
Source: G3 (Bethesda). 2024 Mar 13;14(5):jkae051. doi: 10.1093/g3journal/jkae051 (PMC11075542; doi:10.1093/g3journal/jkae051)
Supplement: jkae051_Supplementary_Data [file jkae051_supplementary_data.zip › Table_S4_G3-2023-404778.xlsx]

## Sheet: Sheet1
	ID	Description	setSize	enrichmentScore	NES	pvalue	p.adjust	qvalue	rank	leading_edge	core_enrichment
GO:0002088	GO:0002088	lens development in camera-type eye	19	-0,851240526051666	-2,32908490681185	3,34639515488764e-05	3,34639515488764e-05	0,00383250308265027	47	tags=42%, list=1%, signal=42%	XM_039011799.1/XM_038963334.1/XM_038996938.1/XM_038971158.1/XM_038964596.1/XM_039014172.1/XM_038992970.1/XM_039006316.1
GO:0007268	GO:0007268	chemical synaptic transmission	162	-0,513889752598594	-1,69954975782954	0,000471686013033531	0,000471686013033531	0,0450170510684633	3931	tags=86%, list=43%, signal=49%	XM_039004774.1/XM_038978590.1/XM_038997309.1/XM_039010181.1/XM_038971491.1/XM_039006561.1/XM_038997306.1/XM_038969131.1/XM_039006163.1/XM_038983064.1/XM_038963583.1/XM_038963631.1/XM_038980422.1/XM_039003674.1/XM_039014058.1/XM_038995890.1/XM_038988996.1/XM_038985449.1/XM_039008992.1/XM_039016927.1/XM_039014308.1/XM_038992511.1/XM_039014086.1/XM_038983495.1/XM_039007478.1/XM_038992771.1/XM_039006…
GO:0007601	GO:0007601	visual perception	64	-0,628092433707154	-1,96671698792142	0,00128014705877786	0,00128014705877786	0,0766360513186416	931	tags=36%, list=10%, signal=32%	XM_038984729.1/XM_038975554.1/XM_039002442.1/XM_038971476.1/XM_039001765.1/XM_039013906.1/XM_038999535.1/XM_039008832.1/XM_038966985.1/XM_038973471.1/XM_038988483.1/XM_038963492.1/XM_038961021.1/XM_039011799.1/XM_038963334.1/XM_038996938.1/XM_038971158.1/XM_038964596.1/XM_039014172.1/XM_038964598.1/XM_038992970.1/XM_038971279.1/XM_039006316.1
GO:0007156	GO:0007156	homophilic cell adhesion via plasma membrane adhesion molecules	136	-0,506976887544529	-1,66672992172747	0,00161232566193182	0,00161232566193182	0,0766360513186416	3444	tags=79%, list=38%, signal=50%	XM_039011735.1/XM_039014308.1/XM_038973647.1/XM_039006054.1/XM_038988473.1/XM_038961338.1/XM_038966074.1/XM_038981339.1/XM_038988052.1/XM_038998582.1/XM_039012928.1/XM_038960107.1/XM_038963592.1/XM_039004770.1/XM_038998938.1/XM_038985580.1/XM_038962182.1/XM_039016969.1/XM_038964646.1/XM_038988926.1/XM_038995220.1/XM_039004703.1/XM_038972649.1/XM_038973657.1/XM_038972947.1/XM_038973266.1/XM_038985…
GO:0071805	GO:0071805	potassium ion transmembrane transport	82	-0,582555970035646	-1,85840550910155	0,0016574657520559	0,0016574657520559	0,0766360513186416	3098	tags=83%, list=34%, signal=55%	XM_039001871.1/XM_038969851.1/XM_038996743.1/XM_038967168.1/XM_038997228.1/XM_038978306.1/XM_038978869.1/XM_039006145.1/XM_038976440.1/XM_038963236.1/XM_038969520.1/XM_039011830.1/XM_038990915.1/XM_038960538.1/XM_039015444.1/XM_038998550.1/XM_038971221.1/XM_039009101.1/XM_038990851.1/XM_039004631.1/XM_039008403.1/XM_038971920.1/XM_038967282.1/XM_038971003.1/XM_038995558.1/XM_038964701.1/XM_038982…
GO:0007399	GO:0007399	nervous system development	232	-0,444843330886138	-1,49067764513689	0,00170275482641134	0,00170275482641134	0,0766360513186416	2316	tags=48%, list=26%, signal=37%	XM_039015193.1/XM_039010276.1/XM_039004798.1/XM_039008549.1/XM_038969536.1/XM_039004389.1/XM_038974270.1/XM_038962652.1/XM_038963566.1/XM_038983583.1/XM_038988331.1/XM_038992560.1/XM_039006269.1/XM_038987895.1/XM_038998895.1/XM_038968728.1/XM_038993693.1/XM_038978754.1/XM_038988000.1/XM_038987913.1/XM_039006630.1/XM_038980511.1/XM_038983605.1/XM_038962122.1/XM_038993370.1/XM_038987897.1/XM_038993…
GO:0034765	GO:0034765	regulation of ion transmembrane transport	86	-0,56267511795587	-1,79563049614333	0,00188347951030486	0,00188347951030486	0,0798918404371027	3147	tags=83%, list=35%, signal=54%	XM_038969453.1/XM_039001681.1/XM_039014326.1/XM_038969851.1/XM_038967168.1/XM_038978869.1/XM_038988670.1/XM_039004810.1/XM_039014159.1/XM_038969520.1/XM_038965671.1/XM_038992890.1/XM_038960538.1/XM_039015444.1/XM_038964366.1/XM_038998550.1/XM_038983664.1/XM_039011520.1/XM_038990851.1/XM_039004631.1/XM_039008403.1/XM_038990377.1/XM_038971920.1/XM_039004677.1/XM_039013923.1/XM_038965119.1/XM_038990…
GO:0007165	GO:0007165	signal transduction	397	-0,406807553347673	-1,38799003204	0,00249738409822372	0,00249738409822372	0,0986262758209584	4206	tags=70%, list=46%, signal=39%	XM_039000441.1/XM_039000062.1/XM_039016895.1/XM_038969754.1/XM_038966713.1/XM_039014228.1/XM_038992499.1/XM_038965451.1/XM_038973914.1/XM_038988408.1/XM_038987568.1/XM_038988764.1/XM_038965557.1/XM_038988611.1/XM_038970688.1/XM_038960259.1/XM_038966668.1/XM_038971133.1/XM_038999694.1/XM_038965219.1/XM_039005655.1/XM_039001245.1/XM_038984198.1/XM_038966348.1/XM_039006243.1/XM_038989903.1/XM_039015…
GO:0042391	GO:0042391	regulation of membrane potential	90	-0,542569513047481	-1,74126122680912	0,00415199457582328	0,00415199457582328	0,148597700608412	3147	tags=77%, list=35%, signal=51%	XM_038969453.1/XM_039001871.1/XM_038978687.1/XM_038964688.1/XM_038997228.1/XM_038988670.1/XM_038962699.1/XM_038978051.1/XM_038976440.1/XM_038963236.1/XM_038992890.1/XM_039009120.1/XM_038983664.1/XM_038968714.1/XM_038990851.1/XM_038974939.1/XM_038965500.1/XM_038971920.1/XM_038997068.1/XM_038971003.1/XM_038990318.1/XM_038990753.1/XM_039005757.1/XM_038987797.1/XM_039008986.1/XM_038982070.1/XM_039006…
GO:0007155	GO:0007155	cell adhesion	189	-0,451583827701453	-1,5028908988039	0,00487071188714212	0,00487071188714212	0,15244252296279	3951	tags=77%, list=44%, signal=44%	XM_038992789.1/XM_039003419.1/XM_038971929.1/XM_039006969.1/XM_038968141.1/XM_039013983.1/XM_038960181.1/XM_039004797.1/XM_039003276.1/XM_039014382.1/XM_038966745.1/XM_039011500.1/XM_039006163.1/XM_038970173.1/XM_038995890.1/XM_039004039.1/XM_038976850.1/XM_038989858.1/XM_039006669.1/XM_039011735.1/XM_039014308.1/XM_038969587.1/XM_038992798.1/XM_039016816.1/XM_038966074.1/XM_038964455.1/XM_039006…
GO:0050804	GO:0050804	modulation of chemical synaptic transmission	77	-0,535980451555207	-1,70064738748314	0,00512966547634451	0,00512966547634451	0,15244252296279	3621	tags=82%, list=40%, signal=50%	XM_038980422.1/XM_038990923.1/XM_038988996.1/XM_038985449.1/XM_039016927.1/XM_038993236.1/XM_039000452.1/XM_039014086.1/XM_038992771.1/XM_038988791.1/XM_038990328.1/XM_039016773.1/XM_039005525.1/XM_039006415.1/XM_039011959.1/XM_038965383.1/XM_039006161.1/XM_039018138.1/XM_039004545.1/XM_038967996.1/XM_038975046.1/XM_038997054.1/XM_038977019.1/XM_038974436.1/XM_039016361.1/XM_038968432.1/XM_038981…
GO:0007411	GO:0007411	axon guidance	128	-0,482678396715318	-1,58424801714763	0,00532219254193129	0,00532219254193129	0,15244252296279	4066	tags=81%, list=45%, signal=45%	XM_038971195.1/XM_038976593.1/XM_039008469.1/XM_039001802.1/XM_039010981.1/XM_038992789.1/XM_038970877.1/XM_038972340.1/XM_038960796.1/XM_038990007.1/XM_039004579.1/XM_038980337.1/XM_039014065.1/XM_039011500.1/XM_038979471.1/XM_038998695.1/XM_038966037.1/XM_038966989.1/XM_038963996.1/XM_038997732.1/XM_038983722.1/XM_038984649.1/XM_038975910.1/XM_038969587.1/XM_038992798.1/XM_039007478.1/XM_039016…
GO:0070588	GO:0070588	calcium ion transmembrane transport	56	-0,593269018441786	-1,83800421950577	0,00649416793581846	0,00649416793581846	0,177084078049385	2445	tags=71%, list=27%, signal=52%	XM_038968460.1/XM_039009101.1/XM_038985142.1/XM_038983664.1/XM_038965506.1/XM_039004785.1/XM_038982096.1/XM_038967282.1/XM_038996577.1/XM_038990318.1/XM_038995558.1/XM_038990753.1/XM_039004537.1/XM_038964701.1/XM_038960819.1/XM_038962620.1/XM_039014190.1/XM_038962003.1/XM_038970078.1/XM_038964806.1/XM_038967386.1/XM_038960903.1/XM_038974318.1/XM_039012744.1/XM_038962686.1/XM_038975554.1/XM_038985…
GO:0050808	GO:0050808	synapse organization	67	-0,54220712627671	-1,70469390014503	0,00673612291876681	0,00673612291876681	0,179410079207302	3940	tags=93%, list=44%, signal=53%	XM_039003419.1/XM_038970877.1/XM_039004774.1/XM_038980337.1/XM_038982761.1/XM_038992552.1/XM_038985449.1/XM_039014086.1/XM_038997383.1/XM_038969865.1/XM_039004851.1/XM_039006415.1/XM_039005714.1/XM_038962160.1/XM_038965383.1/XM_038976086.1/XM_038962182.1/XM_039011751.1/XM_038963529.1/XM_038997054.1/XM_039006588.1/XM_038988601.1/XM_039007490.1/XM_038971480.1/XM_038982096.1/XM_038987895.1/XM_038989…
GO:0035725	GO:0035725	sodium ion transmembrane transport	64	-0,563413417348635	-1,76419055485559	0,00743604794578026	0,00743604794578026	0,189249594503133	3386	tags=88%, list=37%, signal=55%	XM_038980849.1/XM_039017682.1/XM_039008559.1/XM_038980975.1/XM_038998071.1/XM_039014326.1/XM_039001871.1/XM_038991304.1/XM_038970029.1/XM_039010164.1/XM_039006145.1/XM_038976440.1/XM_038990915.1/XM_039009101.1/XM_039007490.1/XM_038965506.1/XM_039004785.1/XM_038982096.1/XM_038967282.1/XM_038971003.1/XM_038996577.1/XM_038995558.1/XM_039014167.1/XM_039006310.1/XM_039016571.1/XM_038964701.1/XM_038961…
GO:0030334	GO:0030334	regulation of cell migration	73	-0,541880783781174	-1,71572220891115	0,00999891744052858	0,00999891744052858	0,233701872723847	2191	tags=55%, list=24%, signal=42%	XM_038986863.1/XM_039006269.1/XM_038993693.1/XM_038976098.1/XM_039018283.1/XM_038963259.1/XM_038960573.1/XM_038992210.1/XM_038978486.1/XM_039011486.1/XM_038997377.1/XM_038990711.1/XM_038978027.1/XM_038978046.1/XM_038987347.1/XM_039015314.1/XM_039000377.1/XM_038969057.1/XM_039010061.1/XM_038998893.1/XM_038964532.1/XM_039007410.1/XM_039005539.1/XM_038985049.1/XM_039008029.1/XM_039011540.1/XM_039005…
GO:0007420	GO:0007420	brain development	185	-0,420369778146143	-1,39895283469907	0,01083571809575	0,01083571809575	0,238224422900216	3951	tags=66%, list=44%, signal=38%	XM_038992789.1/XM_038970877.1/XM_039004774.1/XM_038978590.1/XM_039002044.1/XM_038998046.1/XM_038997306.1/XM_039011430.1/XM_038992791.1/XM_038970571.1/XM_039001439.1/XM_038968920.1/XM_039001744.1/XM_038966037.1/XM_038964810.1/XM_039016927.1/XM_038997732.1/XM_038967551.1/XM_038966365.1/XM_038981051.1/XM_038992798.1/XM_038963768.1/XM_038971213.1/XM_038980832.1/XM_038969851.1/XM_038977370.1/XM_039008…
GO:0019216	GO:0019216	regulation of lipid metabolic process	24	-0,641268982760125	-1,83339999515494	0,0110968390247455	0,0110968390247455	0,238224422900216	1419	tags=46%, list=16%, signal=39%	XM_038997439.1/XM_039013578.1/XM_038973018.1/XM_039009117.1/XM_039003967.1/XM_038999294.1/XM_038985313.1/XM_039003101.1/XM_038968455.1/XM_038974602.1/XM_038980152.1
GO:0006874	GO:0006874	cellular calcium ion homeostasis	50	-0,55246701756774	-1,70358019263782	0,0115731247504083	0,0115731247504083	0,238224422900216	3084	tags=74%, list=34%, signal=49%	XM_039004007.1/XM_039013157.1/XM_039006145.1/XM_038981999.1/XM_038975557.1/XM_038968460.1/XM_039009101.1/XM_038985142.1/XM_038965506.1/XM_038982096.1/XM_038967282.1/XM_038998570.1/XM_038999072.1/XM_038963209.1/XM_038995558.1/XM_038964701.1/XM_038962620.1/XM_038972425.1/XM_038962003.1/XM_038975560.1/XM_038960903.1/XM_038974318.1/XM_038977076.1/XM_038962686.1/XM_038975554.1/XM_038985611.1/XM_038967…
GO:0098703	GO:0098703	calcium ion import across plasma membrane	27	-0,647037183920051	-1,8773122190233	0,0116484736197532	0,0116484736197532	0,238224422900216	2563	tags=89%, list=28%, signal=64%	XM_038964366.1/XM_039009101.1/XM_039011520.1/XM_038965506.1/XM_039004785.1/XM_038982096.1/XM_039013923.1/XM_038967282.1/XM_038995558.1/XM_038960819.1/XM_039013365.1/XM_038962620.1/XM_038962003.1/XM_038970078.1/XM_038967386.1/XM_038974318.1/XM_038984729.1/XM_038975554.1/XM_038985611.1/XM_038982194.1/XM_038967998.1/XM_038966932.1/XM_038967409.1/XM_039014217.1
GO:1902476	GO:1902476	chloride transmembrane transport	54	-0,564738583781467	-1,7499151114056	0,0119838632245295	0,0119838632245295	0,240783807724619	3031	tags=78%, list=33%, signal=52%	XM_038964688.1/XM_038999159.1/XM_039007416.1/XM_038970029.1/XM_039007498.1/XM_038978051.1/XM_039009120.1/XM_038993392.1/XM_038968714.1/XM_039007490.1/XM_038976026.1/XM_038997068.1/XM_038996577.1/XM_039005757.1/XM_039008986.1/XM_039011661.1/XM_039011536.1/XM_038980058.1/XM_039008983.1/XM_038967534.1/XM_038999006.1/XM_038964927.1/XM_038963900.1/XM_038969513.1/XR_005474002.1/XM_038965679.1/XM_039000…
GO:0043010	GO:0043010	camera-type eye development	22	-0,651399929553314	-1,83585934515577	0,0123997563706597	0,0123997563706597	0,244844554106675	857	tags=23%, list=9%, signal=21%	XM_038964532.1/XM_039006221.1/XM_038966904.1/XM_038964598.1/XM_038971279.1
GO:0035331	GO:0035331	negative regulation of hippo signaling	12	-0,718376261200609	-1,7841983873738	0,0126441472380148	0,0126441472380148	0,245438576181269	874	tags=50%, list=10%, signal=45%	XM_038969526.1/XM_039004801.1/XM_038988101.1/XM_039000668.1/XM_039018180.1/XM_038975896.1
GO:0071361	GO:0071361	cellular response to ethanol	12	-0,704548339705114	-1,74985460881998	0,0145893710659637	0,0145893710659637	0,26679376640023	978	tags=50%, list=11%, signal=45%	XM_039000280.1/XM_038981341.1/XM_038990943.1/XM_038974602.1/XM_039011982.1/XM_038993355.1
GO:0006303	GO:0006303	double-strand break repair via nonhomologous end joining	11	-0,720319679861318	-1,75192414386049	0,0146761093006009	0,0146761093006009	0,26679376640023	928	tags=45%, list=10%, signal=41%	XM_038971494.1/XM_038992787.1/XM_038977141.1/XM_038966235.1/XR_005477029.1
GO:1902287	GO:1902287	semaphorin-plexin signaling pathway involved in axon guidance	21	-0,672570387983112	-1,87271589642737	0,0153044529704913	0,0153044529704913	0,269655786751328	1305	tags=67%, list=14%, signal=57%	XM_039011486.1/XM_038978046.1/XM_039015314.1/XM_039010061.1/XM_038998893.1/XM_039007410.1/XM_039008029.1/XM_039011540.1/XM_039010924.1/XM_039010361.1/XM_039007663.1/XM_038965845.1/XM_039008667.1/XM_039011213.1
GO:0048015	GO:0048015	phosphatidylinositol-mediated signaling	29	-0,612045693212825	-1,7986189135914	0,0176971175110363	0,0176971175110363	0,307088737671571	2464	tags=72%, list=27%, signal=53%	XM_039010286.1/XM_038990851.1/XM_038962663.1/XM_038967642.1/XM_038968778.1/XM_039013029.1/XM_038971159.1/XM_038967334.1/XM_038987851.1/XM_039013874.1/XM_038973714.1/XM_038978947.1/XM_038996280.1/XM_038984613.1/XM_038962664.1/XM_038966374.1/XM_039015211.1/XM_038985358.1/XM_039000579.1/XM_038960802.1/XM_038983515.1
GO:0043087	GO:0043087	regulation of GTPase activity	82	-0,502417362416889	-1,60275620233826	0,018585595067394	0,018585595067394	0,315491487321694	2923	tags=63%, list=32%, signal=43%	XM_038985580.1/XM_038971216.1/XM_038977913.1/XM_039012917.1/XM_038973325.1/XM_039006605.1/XM_038964281.1/XM_039005163.1/XM_039001281.1/XM_038988694.1/XM_038970106.1/XM_038968466.1/XM_038978008.1/XM_038992692.1/XM_038961422.1/XM_039009922.1/XM_038996375.1/XM_039000695.1/XM_038977618.1/XM_038967962.1/XM_039011486.1/XM_039008695.1/XM_038969019.1/XM_039003538.1/XM_038986643.1/XM_038978046.1/XM_039016…
GO:0045668	GO:0045668	negative regulation of osteoblast differentiation	22	-0,631289036476667	-1,77918023096012	0,0187323070597256	0,0187323070597256	0,315491487321694	2206	tags=73%, list=24%, signal=55%	XM_038983583.1/XM_038988937.1/XM_038989591.1/XM_038980511.1/XM_038990753.1/XM_039010831.1/XM_038983790.1/XM_039002442.1/XM_039013906.1/XM_038999535.1/XR_005473307.1/XM_039018142.1/XM_038971927.1/XM_038965799.1/XM_038963492.1/XM_039000589.1
GO:0009888	GO:0009888	tissue development	22	-0,62990807593145	-1,77528822973751	0,0193838494214219	0,0193838494214219	0,32007761093515	1157	tags=64%, list=13%, signal=56%	XM_039010823.1/XM_038996978.1/XM_038965701.1/XM_038990841.1/XM_039008832.1/XM_038990401.1/XM_038987806.1/XM_039011603.1/XM_038984158.1/XM_038984261.1/XM_038985433.1/XM_038984961.1/XR_005475008.1/XM_039011620.1
GO:0050885	GO:0050885	neuromuscular process controlling balance	45	-0,55246696115725	-1,69036538611176	0,0195635672124885	0,0195635672124885	0,32007761093515	1803	tags=96%, list=20%, signal=77%	XM_038992789.1/XM_039004774.1/XM_038989426.1/XM_039016905.1/XM_038980422.1/XM_039010262.1/XM_038988570.1/XM_038992798.1/XM_038964510.1/XM_038968533.1/XM_038965383.1/XM_039004808.1/XM_038964713.1/XM_038983567.1/XM_039006386.1/XM_038974939.1/XM_038971165.1/XM_038963259.1/XM_038999297.1/XM_039015339.1/XM_039014061.1/XM_038990265.1/XM_038967386.1/XM_038962838.1/XM_038980371.1/XM_038965734.1/XM_038965…
GO:0150104	GO:0150104	transport across blood-brain barrier	36	-0,579879445379118	-1,73502926416561	0,0289555325749741	0,0289555325749741	0,358660041716275	3255	tags=86%, list=36%, signal=55%	XM_039015846.1/XM_038978231.1/XM_038996743.1/XM_038978306.1/XM_038998467.1/XM_039006145.1/XM_038997320.1/XM_039006244.1/XM_038995594.1/XM_039007490.1/XM_039012392.1/XM_038999764.1/XM_038964701.1/XM_039018271.1/XM_039011536.1/XM_038962768.1/XM_038979819.1/XM_039012241.1/XM_038993840.1/XM_039007719.1/XM_038974318.1/XM_038978307.1/XM_038982760.1/XM_038969876.1/XM_039015379.1/XM_038968549.1/XM_039010…
GO:0035249	GO:0035249	synaptic transmission, glutamatergic	48	-0,54210188778395	-1,66924532989346	0,0296523517382413	0,0296523517382413	0,358660041716275	3865	tags=92%, list=43%, signal=53%	XM_038984267.1/XM_038971491.1/XM_038966241.1/XM_038969131.1/XM_038980422.1/XM_039014058.1/XM_039004039.1/XM_038993236.1/XM_038998901.1/XM_038992771.1/XM_039006387.1/XM_038990328.1/XM_038971500.1/XM_038964991.1/XM_039013009.1/XM_039018138.1/XM_039003113.1/XM_038975046.1/XM_038977019.1/XM_039003222.1/XM_038974436.1/XM_038992934.1/XM_038968432.1/XM_039011769.1/XM_039004651.1/XM_038997137.1/XM_038997…
GO:0098609	GO:0098609	cell-cell adhesion	112	-0,457215708635448	-1,48483135869629	0,030060120240481	0,030060120240481	0,358660041716275	4297	tags=80%, list=47%, signal=43%	XM_039000057.1/XM_039017014.1/XM_038992707.1/XM_038962084.1/XM_038984338.1/XM_038973687.1/XM_038997718.1/XM_039013516.1/XM_039000062.1/XM_038991242.1/XM_038962177.1/XM_038992772.1/XM_039003419.1/XM_038970877.1/XM_039011517.1/XM_038994488.1/XM_039012209.1/XM_039004579.1/XM_038983188.1/XM_038991778.1/XM_038963655.1/XM_038983495.1/XM_038963261.1/XM_038988052.1/XM_038998582.1/XM_039012928.1/XM_039015…
GO:2000300	GO:2000300	regulation of synaptic vesicle exocytosis	34	-0,582771445508372	-1,73294671693764	0,0301142263759086	0,0301142263759086	0,358660041716275	2375	tags=62%, list=26%, signal=46%	XM_038990851.1/XM_038995655.1/XM_039013017.1/XM_038978008.1/XM_038967458.1/XM_038968651.1/XM_038996375.1/XM_038987797.1/XM_038962867.1/XM_038998607.1/XM_038978947.1/XM_038983607.1/XM_039000280.1/XM_038970957.1/XM_038981341.1/XM_038987819.1/XM_038966374.1/XM_038982675.1/XM_039001717.1/XM_038974602.1/XM_038960802.1
GO:0034220	GO:0034220	ion transmembrane transport	50	-0,540867658418582	-1,66781255789142	0,0307377049180328	0,0307377049180328	0,358660041716275	3031	tags=76%, list=33%, signal=51%	XM_038964688.1/XM_038999159.1/XM_039007416.1/XM_038962699.1/XM_038978051.1/XM_038992890.1/XM_039009651.1/XM_039009120.1/XM_038993392.1/XM_038968714.1/XM_038990851.1/XM_039008403.1/XM_039001766.1/XM_038997068.1/XM_038995558.1/XM_039005757.1/XM_039008986.1/XM_039014190.1/XM_039011661.1/XM_038980058.1/XM_039008983.1/XM_038967534.1/XM_038978947.1/XM_038960903.1/XM_039000280.1/XM_039004613.1/XM_038990…
GO:0008306	GO:0008306	associative learning	24	-0,609029006674208	-1,7412253015571	0,0309498399146211	0,0309498399146211	0,358660041716275	1771	tags=67%, list=20%, signal=54%	XM_038991668.1/XM_038963259.1/XM_039011536.1/XM_038990265.1/XM_038983885.1/XM_039015674.1/XM_038969526.1/XM_038988654.1/XM_039000401.1/XM_039000668.1/XM_038982760.1/XM_039018180.1/XM_038987496.1/XM_038985058.1/XM_038988102.1/XM_039004552.1
GO:0009887	GO:0009887	animal organ morphogenesis	59	-0,528294315580497	-1,63969805298594	0,0315682281059063	0,0315682281059063	0,358660041716275	2191	tags=54%, list=24%, signal=41%	XM_038986863.1/XM_038988937.1/XM_039015371.1/XM_039009849.1/XM_039010823.1/XM_039004351.1/XM_039001987.1/XM_038963209.1/XM_038996978.1/XM_038970202.1/XM_038999405.1/XM_039010179.1/XM_038989626.1/XM_038978027.1/XM_038965701.1/XM_038963462.1/XM_038990841.1/XM_038999642.1/XM_038971295.1/XM_039008832.1/XM_038990401.1/XM_038987806.1/XM_039011603.1/XM_038984158.1/XM_038984261.1/XM_038985433.1/XM_039000…
GO:0007612	GO:0007612	learning	55	-0,524618859164478	-1,62484680512943	0,0326530612244898	0,0326530612244898	0,358660041716275	3580	tags=78%, list=40%, signal=48%	XM_038990923.1/XM_038985449.1/XM_038966365.1/XM_039000452.1/XM_039014086.1/XM_038964510.1/XM_039006415.1/XM_038962160.1/XM_038960186.1/XM_039007498.1/XM_038965429.1/XM_038997054.1/XM_038997183.1/XM_038981490.1/XM_038962663.1/XM_038980536.1/XM_038967333.1/XM_038982096.1/XM_039003158.1/XM_038980007.1/XM_038995558.1/XM_038999764.1/XM_038993197.1/XM_038962003.1/XM_038971532.1/XM_038983885.1/XM_038974…
GO:0019228	GO:0019228	neuronal action potential	26	-0,589724872949891	-1,70396962302889	0,0338624338624339	0,0338624338624339	0,358660041716275	2835	tags=77%, list=31%, signal=53%	XM_038988670.1/XM_038963236.1/XM_038997183.1/XM_038983664.1/XM_038990318.1/XM_039006239.1/XM_038985776.1/XM_039015380.1/XM_038972981.1/XM_038983885.1/XM_038986503.1/XM_039018273.1/XM_039016733.1/XM_039011499.1/XM_038983559.1/XM_038973471.1/XM_039007547.1/XM_039010001.1/XM_038961021.1/XM_039000676.1
GO:0050772	GO:0050772	positive regulation of axonogenesis	34	-0,569546039318731	-1,69361925089045	0,0342679127725857	0,0342679127725857	0,358660041716275	1305	tags=79%, list=14%, signal=68%	XM_038979493.1/XM_038997308.1/XM_039016370.1/XM_038985580.1/XM_038962182.1/XM_038964281.1/XM_038973730.1/XM_038989591.1/XM_038961080.1/XM_039011486.1/XM_038978046.1/XM_039015314.1/XM_039010061.1/XM_038996877.1/XM_038998893.1/XM_039007410.1/XM_039008029.1/XM_039011540.1/XM_038970169.1/XM_038988475.1/XM_039010361.1/XM_038989467.1/XM_039007663.1/XM_038965845.1/XM_039008667.1/XM_039011213.1/XM_038987…
GO:0051056	GO:0051056	regulation of small GTPase mediated signal transduction	58	-0,519231330125522	-1,61170605776909	0,0346585117227319	0,0346585117227319	0,358660041716275	3364	tags=72%, list=37%, signal=46%	XM_038962694.1/XM_039009470.1/XM_038992544.1/XM_039011745.1/XM_038976093.1/XM_038971036.1/XM_039011495.1/XM_038997353.1/XM_038960122.1/XM_038984420.1/XM_039011548.1/XM_038994761.1/XM_038994009.1/XM_038967886.1/XM_039009717.1/XM_038974172.1/XM_038996140.1/XM_039015367.1/XM_038973730.1/XM_038968466.1/XM_038965768.1/XM_038976098.1/XM_038968511.1/XM_038971165.1/XM_039001745.1/XM_039016906.1/XM_038967…
GO:0007416	GO:0007416	synapse assembly	48	-0,529477956105874	-1,63037359844706	0,0347648261758691	0,0347648261758691	0,358660041716275	3696	tags=81%, list=41%, signal=48%	XM_039006163.1/XM_038980422.1/XM_038995890.1/XM_038981872.1/XM_038976850.1/XM_038985449.1/XM_038979493.1/XM_038964510.1/XM_038999054.1/XM_038997308.1/XM_038965383.1/XM_038988926.1/XM_039004703.1/XM_038979372.1/XM_038961868.1/XM_039006269.1/XM_038984376.1/XM_039001924.1/XM_039011682.1/XM_038988307.1/XM_038997377.1/XM_038967386.1/XM_038964697.1/XM_038995491.1/XM_039006095.1/XM_038973671.1/XM_039005…
GO:0046549	GO:0046549	retinal cone cell development	10	-0,716572590301599	-1,70530336991925	0,0348139255702281	0,0348139255702281	0,358660041716275	873	tags=60%, list=10%, signal=54%	XM_039002442.1/XM_039013906.1/XM_038999535.1/XM_038966904.1/XM_038988756.1/XM_038963492.1
GO:0071625	GO:0071625	vocalization behavior	26	-0,58086619968341	-1,67837309346263	0,0349206349206349	0,0349206349206349	0,358660041716275	3696	tags=96%, list=41%, signal=57%	XM_039006163.1/XM_038995890.1/XM_038985449.1/XM_039010262.1/XM_039014086.1/XM_038964510.1/XM_039006415.1/XM_039004808.1/XM_038965664.1/XM_038964713.1/XM_038997054.1/XM_038997183.1/XM_039003158.1/XM_038980007.1/XM_038990265.1/XM_038964697.1/XM_038983885.1/XM_038969526.1/XM_038988654.1/XM_038995752.1/XM_039000401.1/XM_039000668.1/XM_039018180.1/XM_038987496.1/XM_038985058.1
GO:0009653	GO:0009653	anatomical structure morphogenesis	30	-0,564437643868849	-1,66446089201445	0,0353430353430353	0,0353430353430353	0,358660041716275	2386	tags=67%, list=26%, signal=49%	XM_039006061.1/XM_038973897.1/XM_038996124.1/XM_038981262.1/XM_038984087.1/XM_038961809.1/XM_038973645.1/XM_038967909.1/XM_038985287.1/XM_039007702.1/XM_038975995.1/XM_038961807.1/XM_038988459.1/XM_038964809.1/XM_038968897.1/XM_038996723.1/XM_039016804.1/XM_039015154.1/XM_038974492.1/XM_038967496.1
GO:0098719	GO:0098719	sodium ion import across plasma membrane	18	-0,631769296748534	-1,70857722308746	0,035437430786268	0,035437430786268	0,358660041716275	3098	tags=94%, list=34%, signal=62%	XM_039001871.1/XM_038976440.1/XM_039011830.1/XM_039007490.1/XM_038965506.1/XM_039004785.1/XM_038990753.1/XM_038960819.1/XM_039011536.1/XM_038969734.1/XM_038982760.1/XM_039003218.1/XM_038999370.1/XM_038976744.1/XM_038992667.1/XM_038988102.1/XM_038971618.1
GO:0006812	GO:0006812	cation transport	18	-0,631626960831697	-1,7081922852521	0,035437430786268	0,035437430786268	0,358660041716275	1397	tags=67%, list=15%, signal=56%	XM_038996577.1/XM_038999006.1/XM_038960150.1/XM_038969513.1/XM_038969734.1/XM_039000633.1/XM_039012744.1/XM_038999370.1/XM_038978870.1/XM_038967156.1/XM_038960173.1/XM_039001536.1
GO:0030534	GO:0030534	adult behavior	43	-0,538377507113625	-1,6397230062263	0,0358974358974359	0,0358974358974359	0,358660041716275	3696	tags=84%, list=41%, signal=50%	XM_039006163.1/XM_038995890.1/XM_038985449.1/XM_039016927.1/XM_039010262.1/XM_038991903.1/XM_039014086.1/XM_038979493.1/XM_038964510.1/XM_038997308.1/XM_039006415.1/XM_038978051.1/XM_038997054.1/XM_038997183.1/XM_039014312.1/XM_038973099.1/XM_038962447.1/XM_039003158.1/XM_038980007.1/XM_038982929.1/XM_038962467.1/XM_038990265.1/XM_038964697.1/XM_038983885.1/XM_039006624.1/XM_038969526.1/XM_038988…
GO:0035176	GO:0035176	social behavior	44	-0,53384715764626	-1,62900840521485	0,0358974358974359	0,0358974358974359	0,358660041716275	3696	tags=84%, list=41%, signal=50%	XM_039006163.1/XM_038995890.1/XM_038985449.1/XM_039010262.1/XM_038991903.1/XM_038966365.1/XM_039014086.1/XM_038964510.1/XM_038984214.1/XM_038990328.1/XM_039006415.1/XM_038996846.1/XM_038965383.1/XM_039004808.1/XM_038965664.1/XM_038964713.1/XM_038975046.1/XM_038997054.1/XM_038997183.1/XM_039003158.1/XM_038980007.1/XM_039000387.1/XM_038990265.1/XM_038997744.1/XM_038964697.1/XM_038983885.1/XM_038995…
GO:0032870	GO:0032870	cellular response to hormone stimulus	13	-0,668454456441	-1,68939195181562	0,036214953271028	0,036214953271028	0,358660041716275	1419	tags=62%, list=16%, signal=52%	XM_038997439.1/XM_038973018.1/XM_038986503.1/XM_039003967.1/XM_038988475.1/XM_038968075.1/XM_038962602.1/XM_038987079.1
GO:0048511	GO:0048511	rhythmic process	60	-0,511506592816221	-1,59049971727306	0,0366598778004073	0,0366598778004073	0,358660041716275	1725	tags=38%, list=19%, signal=31%	XM_039001924.1/XM_038962348.1/XM_038968816.1/XM_038962559.1/XM_038997439.1/XM_039001388.1/XM_038973018.1/XM_038972423.1/XM_039002442.1/XM_038966070.1/XM_038970957.1/XM_038983271.1/XM_039013906.1/XM_038999535.1/XM_039003967.1/XM_038987819.1/XM_038998723.1/XM_038971716.1/XM_039001717.1/XM_038963492.1/XM_038989949.1/XM_039003773.1/XM_039018127.1
GO:0051966	GO:0051966	regulation of synaptic transmission, glutamatergic	28	-0,56428755444912	-1,64940763422003	0,0367261280167891	0,0367261280167891	0,358660041716275	3518	tags=89%, list=39%, signal=55%	XM_038985449.1/XM_038998901.1/XM_038990714.1/XM_038962160.1/XM_039018138.1/XM_039003113.1/XM_039009023.1/XM_039003222.1/XM_038963679.1/XM_038982693.1/XM_038995640.1/XM_038978008.1/XM_038978367.1/XM_038962122.1/XM_038996375.1/XM_038967710.1/XM_039000387.1/XM_038964285.1/XM_039011558.1/XM_039004533.1/XM_038972667.1/XM_038964511.1/XM_038965720.1/XM_038962623.1/XM_038982438.1
GO:0033077	GO:0033077	T cell differentiation in thymus	14	-0,667021019892427	-1,70512024621755	0,0370799536500579	0,0370799536500579	0,358660041716275	1053	tags=57%, list=12%, signal=51%	XM_039009117.1/XM_038968786.1/XM_039009324.1/XM_038985313.1/XR_005473307.1/XM_038977210.1/XM_038971927.1/XM_038968455.1
GO:0098962	GO:0098962	regulation of postsynaptic neurotransmitter receptor activity	21	-0,602305765605708	-1,67706994228832	0,037199124726477	0,037199124726477	0,358660041716275	2089	tags=62%, list=23%, signal=48%	XM_038987928.1/XM_038997012.1/XM_038971547.1/XM_038965755.1/XM_038973224.1/XM_038967764.1/XM_038962675.1/XM_038968750.1/XM_039009064.1/XM_038965720.1/XM_038972214.1/XM_038992797.1/XM_038965795.1
GO:0072659	GO:0072659	protein localization to plasma membrane	84	-0,465531446082721	-1,48373933967823	0,0372608257804632	0,0372608257804632	0,358660041716275	2881	tags=60%, list=32%, signal=41%	XM_039007407.1/XM_038960161.1/XM_038966893.1/XM_039008682.1/XM_038984501.1/XM_038963558.1/XM_038977913.1/XM_038963236.1/XM_038975024.1/XM_039007529.1/XM_038996173.1/XM_038971091.1/XM_038972999.1/XM_038968894.1/XM_038978903.1/XR_005473331.1/XM_038992888.1/XM_038963326.1/XM_038988937.1/XM_038969556.1/XM_039009224.1/XR_005476479.1/XM_038987923.1/XM_039010280.1/XM_038964651.1/XM_038973645.1/XM_038978…
GO:0045165	GO:0045165	cell fate commitment	13	-0,667840498276825	-1,68784028891425	0,0373831775700935	0,0373831775700935	0,358660041716275	2144	tags=69%, list=24%, signal=53%	XM_039006269.1/XM_038996602.1/XM_039007554.1/XM_038997377.1/XM_038989626.1/XM_038971295.1/XM_039006270.1/XM_039010019.1/XM_039001882.1
GO:0007154	GO:0007154	cell communication	19	-0,616414720952857	-1,68657644810111	0,0382513661202186	0,0382513661202186	0,358660041716275	2318	tags=74%, list=26%, signal=55%	XM_038973897.1/XM_039004785.1/XM_038982096.1/XM_038960819.1/XM_038962003.1/XM_038961809.1/XM_038985287.1/XM_038974318.1/XM_038985611.1/XM_038966932.1/XM_038964809.1/XM_038996723.1/XM_038974492.1/XM_038971618.1
GO:0048538	GO:0048538	thymus development	25	-0,575273246991731	-1,6455442162162	0,0384204909284952	0,0384204909284952	0,358660041716275	2090	tags=60%, list=23%, signal=46%	XM_038983371.1/XM_038997137.1/XM_038997160.1/XM_039001987.1/XM_038963209.1/XM_038991668.1/XM_038963902.1/XM_039009117.1/XM_039010410.1/XM_038968786.1/XM_038999642.1/XM_039015674.1/XM_039003431.1/XM_038985313.1/XM_038968455.1
GO:0006814	GO:0006814	sodium ion transport	23	-0,582599509315582	-1,65873624894855	0,0385438972162741	0,0385438972162741	0,358660041716275	2586	tags=70%, list=29%, signal=50%	XM_039000651.1/XM_038978395.1/XM_038982096.1/XM_038961867.1/XM_039013842.1/XM_039006239.1/XM_038962003.1/XM_038962768.1/XM_038992925.1/XM_039015380.1/XM_038965697.1/XM_039011499.1/XM_038966932.1/XM_038968549.1/XM_039007547.1/XM_039010001.1
GO:0032230	GO:0032230	positive regulation of synaptic transmission, GABAergic	12	-0,649915086973426	-1,61416448835588	0,0390070921985816	0,0390070921985816	0,358660041716275	2144	tags=75%, list=24%, signal=57%	XM_039006269.1/XM_039001924.1/XM_039014190.1/XM_038997377.1/XM_038995491.1/XM_038998723.1/XM_038990943.1/XM_038974602.1/XM_038983894.1
GO:0048814	GO:0048814	regulation of dendrite morphogenesis	27	-0,562478344059867	-1,63197339269153	0,0391949152542373	0,0391949152542373	0,358660041716275	3447	tags=85%, list=38%, signal=53%	XM_039007114.1/XM_038962694.1/XM_039014342.1/XM_038969453.1/XM_038992450.1/XM_038990783.1/XM_038962182.1/XM_039016969.1/XM_038992890.1/XM_039003162.1/XM_038968466.1/XM_038985346.1/XM_038989591.1/XM_038963243.1/XM_038967962.1/XM_038982414.1/XM_039006217.1/XM_038999491.1/XM_038997231.1/XM_038988009.1/XM_038987776.1/XM_038985852.1/XM_038969498.1
GO:0035235	GO:0035235	ionotropic glutamate receptor signaling pathway	21	-0,597207932333786	-1,66287545264643	0,0393873085339169	0,0393873085339169	0,358660041716275	2470	tags=76%, list=27%, signal=56%	XM_038992934.1/XM_038998822.1/XM_038974796.1/XM_039011769.1/XM_038974939.1/XM_038965500.1/XM_038984827.1/XM_038985750.1/XM_038985789.1/XM_038971383.1/XM_039003520.1/XM_038966070.1/XM_038970957.1/XM_038987819.1/XM_038971716.1/XM_038983894.1
GO:0070509	GO:0070509	calcium ion import	20	-0,600966398490474	-1,66022096734706	0,0394736842105263	0,0394736842105263	0,358660041716275	2835	tags=80%, list=31%, signal=55%	XM_038988670.1/XM_039007235.1/XM_038983664.1/XM_038965506.1/XM_039004785.1/XM_038990282.1/XM_038990318.1/XM_038995558.1/XM_038960819.1/XM_038970078.1/XM_038964806.1/XM_038967386.1/XM_038986503.1/XM_038990997.1/XM_038967409.1/XM_038971618.1
GO:0061001	GO:0061001	regulation of dendritic spine morphogenesis	30	-0,553572067723866	-1,63241957308581	0,0395010395010395	0,0395010395010395	0,358660041716275	3518	tags=83%, list=39%, signal=51%	XM_038985449.1/XM_038962694.1/XM_038998626.1/XM_038964510.1/XM_038988599.1/XM_038980372.1/XM_038964664.1/XM_038963309.1/XM_038988694.1/XM_038998822.1/XM_038974796.1/XM_038990922.1/XM_038968466.1/XM_039004516.1/XM_038986057.1/XM_038975294.1/XM_038967962.1/XM_038990711.1/XM_038985132.1/XM_038966070.1/XM_039000401.1/XM_038971716.1/XM_038985058.1/XM_038974965.1/XM_038974961.1
GO:0007626	GO:0007626	locomotory behavior	63	-0,490100275435721	-1,52912014364766	0,0396341463414634	0,0396341463414634	0,358660041716275	3293	tags=68%, list=36%, signal=44%	XM_038963261.1/XM_038964510.1/XM_038998582.1/XM_038960107.1/XM_038998924.1/XM_039002159.1/XM_038962160.1/XM_038998467.1/XM_038960164.1/XM_038988926.1/XM_038997183.1/XM_039004703.1/XM_039009023.1/XM_039006386.1/XM_038967333.1/XM_039013017.1/XM_038990697.1/XM_038990907.1/XM_039007539.1/XM_038996997.1/XM_038967710.1/XM_038998607.1/XM_039000851.1/XM_039014061.1/XM_039015380.1/XM_038990803.1/XM_038970…
GO:0042220	GO:0042220	response to cocaine	12	-0,645656022473832	-1,60358644392106	0,0401891252955083	0,0401891252955083	0,358660041716275	2325	tags=75%, list=26%, signal=56%	XM_039007490.1/XM_038983583.1/XM_038984376.1/XM_038980511.1/XM_039011536.1/XM_038965720.1/XM_038998835.1/XM_038982760.1/XM_038988102.1
GO:0043278	GO:0043278	response to morphine	11	-0,670542365749456	-1,63085834370647	0,0404280618311534	0,0404280618311534	0,358660041716275	2278	tags=73%, list=25%, signal=54%	XM_038996189.1/XM_038962120.1/XM_038971061.1/XM_039015260.1/XM_038998835.1/XM_038976139.1/XM_038990943.1/XM_038974602.1
GO:0099560	GO:0099560	synaptic membrane adhesion	34	-0,558603217025069	-1,6610793450423	0,0404984423676012	0,0404984423676012	0,358660041716275	3891	tags=97%, list=43%, signal=56%	XM_039012440.1/XM_039011879.1/XM_038982127.1/XM_038992489.1/XM_039006286.1/XM_038962201.1/XM_038976850.1/XM_039006054.1/XM_038988473.1/XM_038979493.1/XM_039010018.1/XM_038997308.1/XM_039005525.1/XM_038998772.1/XM_038964291.1/XM_038973657.1/XM_038975579.1/XM_039013997.1/XM_038982929.1/XM_038995996.1/XM_038996978.1/XM_039004167.1/XM_039001924.1/XM_038989328.1/XM_039005316.1/XM_038982928.1/XM_039006…
GO:0071294	GO:0071294	cellular response to zinc ion	14	-0,663574244043803	-1,69630917863739	0,0405561993047509	0,0405561993047509	0,358660041716275	1478	tags=64%, list=16%, signal=54%	XM_038997416.1/XM_039006957.1/XM_038984955.1/XM_039000280.1/XM_038981341.1/XM_038979752.1/XM_038985898.1/XM_039011982.1/XM_038993355.1
GO:0060292	GO:0060292	long-term synaptic depression	20	-0,598814740954979	-1,65427682976474	0,0405701754385965	0,0405701754385965	0,358660041716275	1841	tags=70%, list=20%, signal=56%	XM_038971480.1/XM_038995558.1/XM_038995735.1/XM_038991668.1/XM_038966385.1/XM_039015674.1/XM_038975554.1/XM_038969526.1/XM_039000401.1/XM_039000668.1/XM_039011609.1/XM_039018180.1/XM_038985058.1/XM_038982898.1
GO:0043410	GO:0043410	positive regulation of MAPK cascade	62	-0,492394382031637	-1,53329983415017	0,0406917599186165	0,0406917599186165	0,358660041716275	3343	tags=69%, list=37%, signal=44%	XM_038969587.1/XM_038990616.1/XM_039016816.1/XM_038988791.1/XM_038966481.1/XM_038984110.1/XM_038962160.1/XM_038971216.1/XM_038965743.1/XM_038978552.1/XM_038972677.1/XM_039009023.1/XM_038972668.1/XM_039001281.1/XM_038969536.1/XM_039006115.1/XM_038990457.1/XM_038999072.1/XM_039004351.1/XM_038968760.1/XM_038999764.1/XM_038986065.1/XM_038977618.1/XM_038967373.1/XM_038967710.1/XM_038963902.1/XM_039015…
GO:0043652	GO:0043652	engulfment of apoptotic cell	10	-0,696656617661171	-1,65790722929288	0,0408163265306122	0,0408163265306122	0,358660041716275	1828	tags=70%, list=20%, signal=56%	XM_038967722.1/XM_038967682.1/XM_038967736.1/XM_038988143.1/XM_039012806.1/XM_038963936.1/XM_039003405.1
GO:0014051	GO:0014051	gamma-aminobutyric acid secretion	13	-0,639214035429921	-1,61549232941378	0,0408878504672897	0,0408878504672897	0,358660041716275	2059	tags=77%, list=23%, signal=60%	XM_039013017.1/XM_038997137.1/XM_038997160.1/XM_038998607.1/XM_038964806.1/XM_038967386.1/XM_039010410.1/XM_038983607.1/XM_038967409.1/XM_038983894.1
GO:0021549	GO:0021549	cerebellum development	45	-0,523478644314339	-1,60167076573074	0,040983606557377	0,040983606557377	0,358660041716275	3198	tags=67%, list=35%, signal=43%	XM_039010532.1/XM_039016939.1/XM_038969851.1/XM_039006415.1/XM_038997054.1/XM_038997183.1/XM_038998550.1/XM_038998822.1/XM_038974796.1/XM_039004631.1/XM_038980007.1/XM_039004351.1/XM_038983885.1/XM_038966070.1/XM_038964417.1/XM_038987806.1/XM_039006577.1/XM_038971716.1/XM_039014219.1/XM_038966983.1/XM_038984158.1/XM_038984261.1/XM_038998811.1/XM_038985433.1/XM_039000579.1/XM_038990411.1/XR_005475…
GO:0060037	GO:0060037	pharyngeal system development	15	-0,636528339784611	-1,65498708653754	0,0410958904109589	0,0410958904109589	0,358660041716275	2952	tags=87%, list=33%, signal=58%	XM_038997651.1/XM_039000653.1/XM_039011632.1/XM_038969198.1/XM_039004830.1/XM_038964281.1/XM_038988937.1/XM_038963902.1/XM_039010179.1/XM_039015314.1/XM_039010061.1/XM_039003431.1/XM_039007410.1
GO:0051262	GO:0051262	protein tetramerization	15	-0,636076003464771	-1,65381100258131	0,0410958904109589	0,0410958904109589	0,358660041716275	916	tags=47%, list=10%, signal=42%	XM_039012744.1/XM_038965720.1/XM_038998811.1/XM_038990411.1/XM_039001536.1/XM_038989078.1/XM_039010267.1
GO:0030001	GO:0030001	metal ion transport	12	-0,6432341262581	-1,59757129064292	0,041371158392435	0,041371158392435	0,358660041716275	2616	tags=75%, list=29%, signal=53%	XM_039006244.1/XM_038965506.1/XM_039004785.1/XM_038982096.1/XM_038960819.1/XM_038962003.1/XM_038974318.1/XM_038985611.1/XM_038966932.1
GO:0051932	GO:0051932	synaptic transmission, GABAergic	23	-0,572829611217784	-1,63092008387421	0,0417558886509636	0,0417558886509636	0,358660041716275	3031	tags=78%, list=33%, signal=52%	XM_038964688.1/XM_038965383.1/XM_038978051.1/XM_038977154.1/XM_038971912.1/XM_038972282.1/XM_039011661.1/XM_038993117.1/XM_039008983.1/XM_038985231.1/XM_038995491.1/XM_038982922.1/XM_038962623.1/XM_038990943.1/XM_038974602.1/XM_039004611.1/XM_038989026.1/XM_038983894.1
GO:0033674	GO:0033674	positive regulation of kinase activity	48	-0,520112628470288	-1,60153579180793	0,0419222903885481	0,0419222903885481	0,358660041716275	4044	tags=90%, list=45%, signal=50%	XM_039008469.1/XM_039001802.1/XM_039013440.1/XM_039018144.1/XM_039014065.1/XM_039011500.1/XM_038966037.1/XM_039016927.1/XM_038969587.1/XM_039016816.1/XM_038984110.1/XM_039018079.1/XM_038960237.1/XM_038967347.1/XM_039004545.1/XM_038999609.1/XM_038998967.1/XM_038969536.1/XM_039006269.1/XM_038999451.1/XM_039004351.1/XM_038999764.1/XM_039000695.1/XM_038986065.1/XM_038971487.1/XM_038967373.1/XM_038968…
GO:0006816	GO:0006816	calcium ion transport	45	-0,512276898837153	-1,5673971454965	0,0420081967213115	0,0420081967213115	0,358660041716275	3621	tags=78%, list=40%, signal=47%	XM_038980422.1/XM_038960533.1/XM_038961338.1/XM_038988570.1/XM_038960107.1/XM_039006161.1/XM_038971645.1/XM_038988670.1/XM_038965526.1/XM_038968460.1/XM_038965824.1/XM_038985142.1/XM_038964747.1/XM_038965119.1/XM_038999072.1/XM_038995558.1/XM_038990753.1/XM_038963972.1/XM_038960150.1/XM_038970078.1/XM_038964806.1/XM_038967386.1/XM_038960903.1/XM_038986503.1/XM_038965698.1/XM_038962686.1/XM_038970…
GO:0030326	GO:0030326	embryonic limb morphogenesis	19	-0,603052818227099	-1,65001685652574	0,0426229508196721	0,0426229508196721	0,358660041716275	2952	tags=79%, list=33%, signal=53%	XM_038997651.1/XM_038984501.1/XM_039013001.1/XM_038981776.1/XM_039004389.1/XM_038963566.1/XM_038988937.1/XM_039001987.1/XM_038973651.1/XM_038999405.1/XM_038981367.1/XM_039010179.1/XM_038985287.1/XM_038999642.1/XM_038996723.1
GO:0035418	GO:0035418	protein localization to synapse	25	-0,5682959582585	-1,62558598388074	0,0426894343649947	0,0426894343649947	0,358660041716275	2949	tags=76%, list=33%, signal=51%	XM_038976444.1/XM_038965383.1/XM_039004808.1/XM_038964713.1/XM_038992793.1/XM_039001924.1/XM_038995392.1/XM_039000389.1/XM_038990265.1/XM_038995491.1/XM_039015426.1/XM_038988654.1/XM_038965688.1/XM_038965720.1/XM_038998723.1/XM_038995396.1/XM_038987496.1/XM_039007464.1/XM_039011516.1
GO:0045840	GO:0045840	positive regulation of mitotic nuclear division	11	-0,653864736860805	-1,59029588022081	0,0428061831153389	0,0428061831153389	0,358660041716275	2393	tags=82%, list=26%, signal=60%	XM_039000357.1/XM_038986718.1/XM_039004351.1/XM_038999764.1/XM_038978920.1/XM_039000579.1/XM_039002961.1/XM_038985185.1/XM_038983515.1
GO:0043931	GO:0043931	ossification involved in bone maturation	14	-0,640989709765841	-1,63857584565343	0,0428736964078795	0,0428736964078795	0,358660041716275	1894	tags=64%, list=21%, signal=51%	XM_038989591.1/XM_038973645.1/XM_038982233.1/XM_038979343.1/XM_038961807.1/XM_039010361.1/XM_038987246.1/XM_038965845.1/XM_039008667.1
GO:0007409	GO:0007409	axonogenesis	82	-0,461667756066843	-1,47276132316809	0,04321608040201	0,04321608040201	0,358660041716275	4435	tags=83%, list=49%, signal=43%	XM_038966298.1/XM_039006958.1/XM_038992462.1/XM_038979513.1/XM_038979494.1/XM_039001010.1/XM_038971471.1/XM_039002198.1/XM_039014233.1/XM_038992789.1/XM_038997309.1/XM_039011917.1/XM_039011879.1/XM_039017967.1/XM_038983493.1/XM_038998559.1/XM_038963241.1/XM_039011977.1/XM_038993041.1/XM_039004332.1/XM_038984649.1/XM_038992798.1/XM_038979493.1/XM_038977049.1/XM_038964027.1/XM_038990417.1/XM_038997…
GO:1990573	GO:1990573	potassium ion import across plasma membrane	23	-0,562426022993458	-1,60129972094755	0,0438972162740899	0,0438972162740899	0,358660041716275	3858	tags=96%, list=43%, signal=55%	XM_038983542.1/XM_038976161.1/XM_038976416.1/XM_039003944.1/XM_039001871.1/XM_038996743.1/XM_038997228.1/XM_038978306.1/XM_038970029.1/XM_039007498.1/XM_038976440.1/XM_039014159.1/XM_038990377.1/XM_039004677.1/XM_038964927.1/XM_038963900.1/XM_038969734.1/XM_038980398.1/XM_039003218.1/XM_038999370.1/XM_039011553.1/XM_039015446.1
GO:0007389	GO:0007389	pattern specification process	16	-0,614860423493118	-1,61328631860715	0,0442678774120318	0,0442678774120318	0,358660041716275	2992	tags=88%, list=33%, signal=59%	XM_038989549.1/XM_038997651.1/XM_039001316.1/XM_038988937.1/XM_038992692.1/XM_039004537.1/XM_038973645.1/XM_038960461.1/XM_039010179.1/XM_038977421.1/XM_038961807.1/XM_038966208.1/XM_038971550.1/XM_039003086.1
GO:0040014	GO:0040014	regulation of multicellular organism growth	18	-0,609910196173223	-1,64946076783652	0,044296788482835	0,044296788482835	0,358660041716275	1562	tags=61%, list=17%, signal=51%	XM_038963972.1/XM_038969038.1/XM_038965698.1/XM_038965713.1/XM_038984613.1/XM_038987806.1/XM_038997847.1/XM_038984158.1/XM_038984261.1/XM_038985433.1/XR_005475008.1
GO:0021702	GO:0021702	cerebellar Purkinje cell differentiation	15	-0,627079905368891	-1,63042095810514	0,0445205479452055	0,0445205479452055	0,358660041716275	1250	tags=53%, list=14%, signal=46%	XM_038977668.1/XM_038967386.1/XM_038964417.1/XM_038982111.1/XM_039000444.1/XM_038967409.1/XM_038982112.1/XM_039001256.1
GO:0019933	GO:0019933	cAMP-mediated signaling	19	-0,596913028393009	-1,63321773642287	0,0448087431693989	0,0448087431693989	0,358660041716275	2710	tags=74%, list=30%, signal=52%	XM_039014501.1/XM_038995126.1/XM_038983396.1/XM_039017944.1/XM_039006115.1/XM_038989873.1/XM_038977625.1/XM_038992554.1/XM_039006957.1/XM_038997047.1/XM_038987682.1/XM_039001717.1/XM_038995327.1/XM_039001734.1
GO:0007193	GO:0007193	adenylate cyclase-inhibiting G protein-coupled receptor signaling pathway	21	-0,579280108694803	-1,61295692974246	0,0448577680525164	0,0448577680525164	0,358660041716275	3260	tags=86%, list=36%, signal=55%	XM_038962693.1/XM_039011263.1/XM_038968463.1/XM_038977154.1/XM_038963679.1/XM_039006386.1/XM_038971912.1/XM_038972282.1/XM_039007507.1/XM_038993117.1/XM_038985231.1/XM_039008570.1/XM_039011558.1/XM_039014061.1/XM_038982922.1/XM_039011609.1/XM_038972352.1/XM_038966966.1
GO:0071526	GO:0071526	semaphorin-plexin signaling pathway	28	-0,541660082879608	-1,5832677308045	0,0451206715634837	0,0451206715634837	0,358660041716275	3952	tags=93%, list=44%, signal=52%	XM_039010981.1/XM_038960796.1/XM_039008707.1/XM_038998695.1/XM_038963996.1/XM_039016927.1/XM_038975910.1/XR_005476783.1/XM_038985580.1/XM_039003224.1/XM_038964281.1/XM_039000588.1/XM_038992697.1/XM_038989591.1/XM_038977432.1/XM_039018140.1/XM_039015314.1/XM_039017569.1/XM_039010061.1/XM_038998893.1/XM_039007410.1/XM_039010924.1/XM_039010361.1/XM_038997392.1/XM_038965845.1/XM_039008667.1
GO:0032924	GO:0032924	activin receptor signaling pathway	14	-0,622625220693486	-1,59163030541579	0,0451911935110081	0,0451911935110081	0,358660041716275	1428	tags=50%, list=16%, signal=42%	XM_038963902.1/XM_038997695.1/XM_039006382.1/XM_039003431.1/XM_039003305.1/XM_038972815.1/XM_038983308.1
GO:1903818	GO:1903818	positive regulation of voltage-gated potassium channel activity	10	-0,665917090835144	-1,58475313521277	0,0456182472989196	0,0456182472989196	0,358660041716275	670	tags=100%, list=7%, signal=93%	XM_038998550.1/XM_039004631.1/XM_038985776.1/XM_038964351.1/XM_038998811.1/XM_038990411.1/XM_038989078.1/XM_039010267.1/XM_039000676.1
GO:0007214	GO:0007214	gamma-aminobutyric acid signaling pathway	34	-0,545494663712523	-1,62209935622874	0,0456905503634476	0,0456905503634476	0,358660041716275	3780	tags=91%, list=42%, signal=53%	XM_038997306.1/XM_038983064.1/XM_038980422.1/XM_039014058.1/XM_039008984.1/XM_039006387.1/XM_038964688.1/XM_038978051.1/XM_038977154.1/XM_039009120.1/XM_038968714.1/XM_038971912.1/XM_038997068.1/XM_038997137.1/XM_038997160.1/XM_038972282.1/XM_039008986.1/XM_039011661.1/XM_038993117.1/XM_038980058.1/XM_039008983.1/XM_038985231.1/XM_038967534.1/XM_038967386.1/XM_039010410.1/XM_039004613.1/XM_038982…
GO:1905606	GO:1905606	regulation of presynapse assembly	29	-0,53065564819269	-1,55943795704741	0,0458333333333333	0,0458333333333333	0,358660041716275	3931	tags=93%, list=43%, signal=53%	XM_039004774.1/XM_038997309.1/XM_039012440.1/XM_039011917.1/XM_039011879.1/XM_038982127.1/XM_038992489.1/XM_039006286.1/XM_038962201.1/XM_038993041.1/XM_038979493.1/XM_039010018.1/XM_038997308.1/XM_038965383.1/XM_039014312.1/XM_038979372.1/XM_039011895.1/XM_038975579.1/XM_039013997.1/XM_038995996.1/XM_038989328.1/XM_038995491.1/XM_039006624.1/XM_039006257.1/XM_038987396.1/XM_038983100.1/XM_038983…
GO:0050905	GO:0050905	neuromuscular process	16	-0,612951571334229	-1,60827782407	0,0465380249716232	0,0465380249716232	0,358660041716275	1500	tags=56%, list=17%, signal=47%	XM_038985776.1/XM_039015380.1/XM_038967386.1/XM_038983885.1/XM_039014348.1/XM_038975595.1/XM_038967409.1/XM_039010001.1/XM_039000676.1
GO:0016477	GO:0016477	cell migration	180	-0,399934818137138	-1,33027659459313	0,046953046953047	0,046953046953047	0,358660041716275	3891	tags=58%, list=43%, signal=34%	XM_039012440.1/XM_039002770.1/XM_038990007.1/XM_038963337.1/XM_039008707.1/XM_038998046.1/XM_038986459.1/XM_038985350.1/XM_039014382.1/XM_038966745.1/XM_039011500.1/XM_038970107.1/XM_038992489.1/XM_039006286.1/XM_039014717.1/XM_038990923.1/XM_038973296.1/XM_038973754.1/XM_039016927.1/XM_038960780.1/XM_038991903.1/XM_038988366.1/XM_038990935.1/XM_039006087.1/XM_038963261.1/XM_039002015.1/XM_039009…
GO:0019233	GO:0019233	sensory perception of pain	21	-0,568394911129452	-1,5826480090992	0,0470459518599562	0,0470459518599562	0,358660041716275	3223	tags=86%, list=36%, signal=55%	XM_038961469.1/XM_038965383.1/XM_039018138.1/XM_038988670.1/XM_039009023.1/XM_039004479.1/XM_039007507.1/XM_038996997.1/XM_038967710.1/XM_038970078.1/XM_038967386.1/XM_038986503.1/XM_038995491.1/XM_038965713.1/XM_039018273.1/XM_038962623.1/XM_038997847.1/XM_038967409.1
GO:2000463	GO:2000463	positive regulation of excitatory postsynaptic potential	36	-0,537457196607423	-1,60809970379383	0,047569803516029	0,047569803516029	0,358660041716275	3931	tags=92%, list=43%, signal=52%	XM_039004774.1/XM_038978590.1/XM_038984267.1/XM_038966241.1/XM_038967181.1/XM_038985449.1/XM_039010262.1/XM_038991903.1/XM_038964510.1/XM_038984626.1/XM_038971500.1/XM_038978687.1/XM_038976444.1/XM_038965383.1/XM_039004808.1/XM_038964713.1/XM_039007529.1/XM_038992793.1/XM_038974939.1/XM_039010280.1/XM_038984827.1/XM_039001924.1/XM_038990265.1/XM_038995491.1/XM_038992724.1/XM_038997456.1/XM_038988…
GO:0042552	GO:0042552	myelination	30	-0,534918015603648	-1,57741094534993	0,0478170478170478	0,0478170478170478	0,358660041716275	1310	tags=53%, list=14%, signal=46%	XM_038991799.1/XM_038982096.1/XM_039014181.1/XM_039015380.1/XM_038983885.1/XM_038985611.1/XM_039011499.1/XM_038969014.1/XM_038987806.1/XM_038966932.1/XM_039006457.1/XM_038984158.1/XM_038984261.1/XM_038985433.1/XR_005475008.1/XM_039010001.1
GO:0060291	GO:0060291	long-term synaptic potentiation	41	-0,521433143041134	-1,57516176889118	0,0493319630010277	0,0493319630010277	0,358660041716275	2273	tags=61%, list=25%, signal=46%	XM_038974939.1/XM_038971480.1/XM_038982096.1/XM_038983371.1/XM_038998570.1/XM_039009947.1/XM_039010280.1/XM_038984827.1/XM_038995558.1/XM_038963259.1/XM_039001924.1/XM_038962003.1/XM_038966385.1/XM_038974318.1/XM_038975554.1/XM_038969526.1/XM_038985611.1/XM_039000401.1/XM_039000668.1/XM_038966932.1/XM_038998723.1/XM_039018180.1/XM_038989467.1/XM_038985058.1/XM_039004552.1
GO:0030325	GO:0030325	adrenal gland development	12	-0,632884931249638	-1,57186746655796	0,049645390070922	0,049645390070922	0,358660041716275	1907	tags=58%, list=21%, signal=46%	XM_039004351.1/XM_039001987.1/XM_038999764.1/XM_038999642.1/XM_039000579.1/XM_039002961.1/XM_038983515.1
