# Supplementary material for: Parental thermal environment controls the offspring phenotype in Brook charr (Salvelinus fontinalis): insights from a transcriptomic study
Source: G3 (Bethesda). 2024 Mar 13;14(5):jkae051. doi: 10.1093/g3journal/jkae051 (PMC11075542; doi:10.1093/g3journal/jkae051)
Supplement: jkae051_Supplementary_Data [file jkae051_supplementary_data.zip › Table_S5_G3-2023-404778.xlsx]

## Sheet: Sheet1
	ID	Description	setSize	enrichmentScore	NES	pvalue	p.adjust	qvalue	rank	leading_edge	core_enrichment
GO:0002181	GO:0002181	cytoplasmic translation	66	0,785908865326839	4,39883129241746	6,32844703834443e-32	6,32844703834443e-32	7,24773723970394e-29	1782	tags=97%, list=20%, signal=78%	XM_039014817.1/XM_038997487.1/XM_038975180.1/XM_038962358.1/XM_039012033.1/XM_039015891.1/XM_039003368.1/XM_039016550.1/XM_038962546.1/XM_038982353.1/XM_038987626.1/XM_038992924.1/XM_039010946.1/XM_038972364.1/XM_038964192.1/XM_039010512.1/XM_039003400.1/XM_038970348.1/XM_038989802.1/XM_038970683.1/XM_038968537.1/XM_039011163.1/XM_038968923.1/XM_038966768.1/XM_039008474.1/XM_038964493.1/XM_038966…
GO:0032981	GO:0032981	mitochondrial respiratory chain complex I assembly	57	0,661677246132205	3,25058730100088	3,97300018859549e-16	3,97300018859549e-16	2,27506537115363e-13	2477	tags=91%, list=27%, signal=67%	XM_038972071.1/XM_038980664.1/XM_038993675.1/XM_038962720.1/XM_038962401.1/XM_038983973.1/XM_038979059.1/XM_038968332.1/XM_038972935.1/XM_038986844.1/XM_038976267.1/XM_038984838.1/XM_039011758.1/XM_039011817.1/XM_038977734.1/XM_038977784.1/XM_038996397.1/XM_038997464.1/XM_039004856.1/XM_038994910.1/XM_038972923.1/XM_039010911.1/XM_039000530.1/XM_038966068.1/XM_038986886.1/XM_038990648.1/XM_038979…
GO:0032543	GO:0032543	mitochondrial translation	42	0,654318979116238	3,14535201900339	2,47629158904663e-11	2,47629158904663e-11	9,45335175046574e-09	3030	tags=98%, list=33%, signal=65%	XM_039011178.1/XM_038970048.1/XR_005477134.1/XM_038996827.1/XR_005475846.1/XM_038965246.1/XM_038985100.1/XM_038984347.1/XM_038963447.1/XM_038971546.1/XM_038986125.1/XM_039004783.1/XM_038975661.1/XM_038979966.1/XM_038961401.1/XM_038993263.1/XM_038987617.1/XM_039010183.1/XM_038993855.1/XM_038979740.1/XM_038976692.1/XM_038985424.1/XM_038995160.1/XM_039004894.1/XM_038972402.1/XM_038968309.1/XM_038963…
GO:0006120	GO:0006120	mitochondrial electron transport, NADH to ubiquinone	28	0,686097283515526	3,07358779678934	7,4415766207192e-09	7,4415766207192e-09	2,13064088509013e-06	2477	tags=93%, list=27%, signal=68%	XM_038972071.1/XM_038962401.1/XM_038968332.1/XM_038976267.1/XM_038984838.1/XM_039002238.1/XM_038994910.1/XM_038966068.1/XM_038990648.1/XM_038979762.1/XM_039013801.1/XM_039017391.1/XM_038960974.1/XM_038986243.1/XM_038987919.1/XM_038966179.1/XM_038970517.1/XM_038966756.1/XM_038972141.1/XM_039014701.1/XM_038996021.1/XM_038966513.1/XM_039000092.1/XM_039006832.1/XR_005478569.1/XM_038969454.1
GO:0009060	GO:0009060	aerobic respiration	31	0,572137681118331	2,52180000850167	7,07836450183174e-07	7,07836450183174e-07	0,000162131801641957	2477	tags=90%, list=27%, signal=66%	XM_039010118.1/XM_038993675.1/XM_038962401.1/XM_038968332.1/XM_038976267.1/XM_039011758.1/XM_038997464.1/XM_038994910.1/XM_038972923.1/XM_039000530.1/XM_038966068.1/XM_038990648.1/XM_038979762.1/XM_039003491.1/XM_039013801.1/XM_038960974.1/XM_038963421.1/XM_039002302.1/XM_039001869.1/XM_038997539.1/XM_038970517.1/XM_038972141.1/XM_039010344.1/XM_038996062.1/XM_038966513.1/XM_039006832.1/XR_005478…
GO:0000028	GO:0000028	ribosomal small subunit assembly	12	0,80416021243638	2,72679068474466	1,61736456202774e-06	1,61736456202774e-06	0,000308718007629155	1782	tags=100%, list=20%, signal=80%	XM_039003368.1/XM_038972364.1/XM_038964192.1/XM_038968537.1/XM_039005927.1/XM_038962357.1/XM_038966580.1/XM_039018229.1/XM_038979104.1/XM_038964952.1/XM_038987617.1/XM_038971855.1
GO:0000387	GO:0000387	spliceosomal snRNP assembly	23	0,628576918747242	2,68846992685521	8,20949371974393e-06	8,20949371974393e-06	0,00134314724317013	3019	tags=91%, list=33%, signal=61%	XM_038973793.1/XM_038995636.1/XM_038973996.1/XM_039011380.1/XM_039010222.1/XM_038986017.1/XM_039015652.1/XM_038997075.1/XM_039010392.1/XM_039016814.1/XM_039016483.1/XM_039004635.1/XM_038995572.1/XM_039010804.1/XM_038966577.1/XM_039005419.1/XM_039002224.1/XM_038967827.1/XM_039013172.1/XM_038961323.1/XM_038977791.1
GO:0033617	GO:0033617	mitochondrial cytochrome c oxidase assembly	12	0,77384377074574	2,62399202656909	1,01570676419245e-05	1,01570676419245e-05	0,00145406442031762	2056	tags=100%, list=23%, signal=77%	XM_039011164.1/XM_038995849.1/XM_039007073.1/XM_038970771.1/XM_038985331.1/XM_039009604.1/XM_039007202.1/XM_038980784.1/XM_038975065.1/XM_039018043.1/XM_038965218.1/XM_038990668.1
GO:0006457	GO:0006457	protein folding	65	0,38292200276889	2,00778106296209	2,36052310829222e-05	2,36052310829222e-05	0,00300380016587361	3548	tags=85%, list=39%, signal=52%	XM_038974991.1/XM_038996427.1/XM_038991368.1/XM_039014729.1/XM_038978587.1/XM_039011864.1/XM_039003615.1/XM_038977241.1/XM_038982768.1/XM_039010732.1/XM_038968302.1/XM_038970585.1/XM_039017168.1/XM_038990972.1/XM_038964099.1/XM_038970535.1/XM_038995550.1/XM_038995855.1/XM_039014660.1/XM_038964547.1/XM_039006942.1/XM_038999142.1/XM_039001650.1/XM_038971338.1/XM_038967091.1/XM_038983651.1/XM_039002…
GO:0001732	GO:0001732	formation of cytoplasmic translation initiation complex	17	0,632458762315953	2,45110001412528	8,9407822308732e-05	8,9407822308732e-05	0,00930868044707182	3337	tags=100%, list=37%, signal=63%	XM_038980674.1/XM_038962001.1/XM_038967163.1/XM_039015613.1/XM_039015136.1/XM_038974266.1/XM_038962948.1/XM_039009622.1/XM_038976685.1/XM_038980929.1/XM_038966823.1/XM_038991663.1/XM_039003561.1/XM_038995898.1/XM_038968836.1/XM_038985370.1/XM_038963453.1
GO:0071816	GO:0071816	tail-anchored membrane protein insertion into ER membrane	17	0,572677958596258	2,21941893454754	0,000543093021401172	0,000543093021401172	0,0478449560554231	3877	tags=100%, list=43%, signal=57%	XM_038988919.1/XM_038976574.1/XM_038996201.1/XM_038972566.1/XM_039011863.1/XM_039000884.1/XM_038994115.1/XM_039013454.1/XM_038968660.1/XM_039011200.1/XM_039005435.1/XM_038981098.1/XM_038975053.1/XM_039002232.1/XM_038991183.1/XM_039016015.1/XM_038976278.1
GO:0001731	GO:0001731	formation of translation preinitiation complex	12	0,654790882938703	2,22030094555846	0,000734696969430511	0,000734696969430511	0,0601015265218343	3132	tags=100%, list=35%, signal=65%	XM_038989731.1/XM_038970521.1/XM_038997506.1/XM_038993680.1/XM_038967163.1/XM_039015613.1/XM_039015136.1/XM_038962948.1/XM_039009622.1/XM_038972910.1/XR_005478669.1/XM_038968836.1
GO:0006122	GO:0006122	mitochondrial electron transport, ubiquinol to cytochrome c	13	0,647228062410092	2,31538617474825	0,000956007760309258	0,000956007760309258	0,0723741761905761	3201	tags=100%, list=35%, signal=65%	XM_038989828.1/XM_039012575.1/XM_039000834.1/XM_038966586.1/XM_038971879.1/XM_039017786.1/XM_038965032.1/XM_039004156.1/XM_039014489.1/XM_039015142.1/XM_039015607.1/XM_039009776.1/XM_038971138.1
GO:0006301	GO:0006301	postreplication repair	12	0,644345331794795	2,18488159613562	0,00101110981442717	0,00101110981442717	0,0723741761905761	2728	tags=92%, list=30%, signal=64%	XM_039012026.1/XM_039007134.1/XM_039014599.1/XM_038977972.1/XM_039014837.1/XM_038963835.1/XM_039004055.1/XM_039016430.1/XM_038996575.1/XM_039001435.1/XM_039010689.1
GO:0006123	GO:0006123	mitochondrial electron transport, cytochrome c to oxygen	14	0,608124060669946	2,20523724005814	0,00111844337434952	0,00111844337434952	0,0753477641667046	2161	tags=86%, list=24%, signal=65%	XM_038976068.1/XM_039001064.1/XM_038990316.1/XM_038969890.1/XM_038993316.1/XM_038992029.1/XM_038971090.1/XM_039009362.1/XM_038969166.1/XM_038962848.1/XM_039014489.1/XM_039017839.1
GO:0006413	GO:0006413	translational initiation	26	0,470536341662809	2,02830194248168	0,00131739475336213	0,00131739475336213	0,0766360513186416	3406	tags=92%, list=38%, signal=58%	XM_038980674.1/XM_039005958.1/XM_038966580.1/XM_038989734.1/XM_038962001.1/XM_038965238.1/XM_038971855.1/XM_038963958.1/XM_038997496.1/XM_038974266.1/XM_038976685.1/XM_038980929.1/XM_038966823.1/XM_038991663.1/XM_038962529.1/XM_039003561.1/XM_039005852.1/XM_039013031.1/XM_038981682.1/XM_039015511.1/XM_038985370.1/XM_038971430.1/XM_038963453.1/XM_039004474.1
GO:0032435	GO:0032435	negative regulation of proteasomal ubiquitin-dependent protein catabolic process	11	0,641974594051576	2,08736501139377	0,00148745450451582	0,00148745450451582	0,0766360513186416	427	tags=27%, list=5%, signal=26%	XM_039007352.1/XM_038996183.1/XM_038972831.1
GO:0060315	GO:0060315	negative regulation of ryanodine-sensitive calcium-release channel activity	10	0,67179203539823	2,11763969131742	0,00165995721461685	0,00165995721461685	0,0766360513186416	2977	tags=100%, list=33%, signal=67%	XM_038993681.1/XM_038991906.1/XM_039009713.1/XM_038991786.1/XR_005478303.1/XM_038962485.1/XM_038967195.1/XM_038994405.1/XM_039008118.1/XM_038960395.1
GO:0045116	GO:0045116	protein neddylation	16	0,559362414079349	2,13825041345206	0,0017349735201248	0,0017349735201248	0,0766360513186416	2791	tags=88%, list=31%, signal=61%	XM_038961337.1/XM_038973935.1/XM_038963710.1/XM_038973953.1/XM_038975769.1/XM_038981932.1/XM_038983658.1/XM_038961431.1/XM_039004265.1/XM_038980901.1/XM_039003346.1/XM_038964287.1/XM_039010766.1/XM_038991298.1
GO:0016226	GO:0016226	iron-sulfur cluster assembly	12	0,622267275359297	2,11001810787227	0,00173980741504637	0,00173980741504637	0,0766360513186416	2928	tags=92%, list=32%, signal=62%	XM_038989853.1/XM_038983959.1/XM_039013761.1/XM_038969775.1/XM_038967440.1/XM_039017180.1/XM_038970378.1/XM_039013422.1/XM_039004083.1/XM_039017095.1/XM_039004138.1
GO:2000059	GO:2000059	negative regulation of ubiquitin-dependent protein catabolic process	11	0,621293333579943	2,02012038847565	0,0022807437616443	0,0022807437616443	0,0932875643860525	1173	tags=45%, list=13%, signal=40%	XM_039007352.1/XM_038996183.1/XM_038983555.1/XM_039001727.1/XM_038980917.1
GO:0007042	GO:0007042	lysosomal lumen acidification	13	0,596547526834126	2,13408221372334	0,00335954352799993	0,00335954352799993	0,128252047665401	3659	tags=100%, list=40%, signal=60%	XR_005472863.1/XM_038973614.1/XM_038965774.1/XM_038991354.1/XM_038980051.1/XM_039014586.1/XM_039007159.1/XM_038966052.1/XM_038962017.1/XM_039010338.1/XM_038996328.1/XM_039007989.1/XM_038974845.1
GO:0006096	GO:0006096	glycolytic process	24	0,454854569830862	1,92415488045903	0,00354396003364579	0,00354396003364579	0,130927963212449	2443	tags=71%, list=27%, signal=52%	XM_038966669.1/XM_038971729.1/XM_038979072.1/XM_038966071.1/XM_038976724.1/XM_039011388.1/XM_039005390.1/XM_038972470.1/XM_038999811.1/XM_038976087.1/XM_039012773.1/XM_038979258.1/XM_038994889.1/XM_038979386.1/XM_039007801.1/XM_038976207.1/XM_038994611.1
GO:0031954	GO:0031954	positive regulation of protein autophosphorylation	10	0,618492624700055	1,94962795305473	0,0050722424049684	0,0050722424049684	0,15244252296279	2977	tags=90%, list=33%, signal=60%	XM_039006178.1/XM_038998871.1/XM_039009713.1/XM_038985299.1/XM_038982543.1/XM_038991786.1/XM_038962485.1/XM_038967195.1/XM_038960395.1
GO:0045047	GO:0045047	protein targeting to ER	10	0,617477876106195	1,94642923710421	0,0050722424049684	0,0050722424049684	0,15244252296279	3468	tags=100%, list=38%, signal=62%	XM_038996887.1/XM_038963911.1/XM_038980499.1/XM_039003425.1/XM_038961925.1/XM_039009800.1/XM_038981664.1/XM_038973570.1/XM_038974225.1/XM_039015791.1
GO:0048208	GO:0048208	COPII vesicle coating	12	0,572803717636645	1,94229435538293	0,00508354827277963	0,00508354827277963	0,15244252296279	3873	tags=100%, list=43%, signal=57%	XM_038997656.1/XM_038978705.1/XM_038973810.1/XM_038976873.1/XM_038994092.1/XM_039004387.1/XM_038984253.1/XM_039014583.1/XM_038963563.1/XM_038973846.1/XM_038999655.1/XM_038967056.1
GO:0006334	GO:0006334	nucleosome assembly	22	0,455250332299513	2,00080775556776	0,00522549451524778	0,00522549451524778	0,15244252296279	4940	tags=100%, list=55%, signal=46%	XM_038960935.1/XM_038976813.1/XM_038974047.1/XM_038999689.1/XM_039002791.1/XM_038991868.1/XM_038965695.1/XM_038965041.1/XR_005477163.1/XM_038960494.1/XM_039017077.1/XM_038996782.1/XM_038996196.1/XM_038994306.1/XM_039010739.1/XM_039005631.1/XM_038974659.1/XM_038988481.1/XM_038983522.1/XM_038992208.1/XM_039012678.1/XM_039005644.1
GO:0006783	GO:0006783	heme biosynthetic process	11	0,571601380306059	1,85854819298253	0,00532427929465627	0,00532427929465627	0,15244252296279	1215	tags=64%, list=13%, signal=55%	XM_039005391.1/XM_038986272.1/XM_039008868.1/XM_038986270.1/XM_039005985.1/XM_039011036.1/XM_038965408.1
GO:0006099	GO:0006099	tricarboxylic acid cycle	24	0,432745294417703	1,83062681014535	0,0058597543905903	0,0058597543905903	0,163681971167195	2939	tags=79%, list=32%, signal=54%	XM_039010118.1/XM_039014738.1/XM_038963622.1/XM_039006949.1/XM_039002587.1/XM_038988118.1/XM_038983454.1/XM_039009494.1/XM_038995338.1/XM_038978491.1/XM_039010344.1/XM_038983786.1/XM_039016533.1/XM_038999008.1/XM_039007004.1/XM_038976211.1/XM_038983574.1/XM_038965240.1/XM_038961392.1
GO:0050830	GO:0050830	defense response to Gram-positive bacterium	13	0,566745257575914	2,0274679208269	0,00738330225020934	0,00738330225020934	0,189249594503133	972	tags=46%, list=11%, signal=41%	XM_038985550.1/XM_039015564.1/XM_039012033.1/XM_038992924.1/XM_038968537.1/XM_038962357.1
GO:0006364	GO:0006364	rRNA processing	30	0,43952145283915	1,94388121385079	0,00826770851426188	0,00826770851426188	0,205841346991234	2947	tags=77%, list=33%, signal=52%	XM_038993336.1/XM_038972364.1/XM_038966406.1/XM_038966834.1/XM_038985545.1/XM_038996512.1/XM_038981895.1/XM_038981945.1/XM_038993312.1/XM_039001727.1/XM_038972150.1/XM_038961401.1/XM_038974789.1/XM_038970750.1/XM_038961931.1/XM_039000056.1/XM_038981721.1/XM_038989252.1/XM_038982802.1/XM_039015894.1/XM_038980290.1/XM_038987001.1/XM_038996788.1
GO:0045050	GO:0045050	protein insertion into ER membrane by stop-transfer membrane-anchor sequence	10	0,588580290542676	1,8553375436216	0,00855910271846567	0,00855910271846567	0,208562234214796	3214	tags=90%, list=36%, signal=58%	XM_038976574.1/XM_038996201.1/XM_038972566.1/XM_039011863.1/XM_038994115.1/XM_038968660.1/XM_039011200.1/XM_039005435.1/XM_038981098.1
GO:1903241	GO:1903241	U2-type prespliceosome assembly	11	0,540487511096	1,75738219270785	0,00989999555683052	0,00989999555683052	0,233701872723847	3301	tags=91%, list=36%, signal=58%	XM_038973793.1/XM_038995636.1/XM_039011380.1/XM_038986017.1/XM_038966663.1/XM_039010392.1/XM_039004635.1/XM_038966577.1/XM_038975775.1/XM_038963424.1
GO:0070979	GO:0070979	protein K11-linked ubiquitination	28	0,39963074264503	1,79027115152225	0,0103842659409725	0,0103842659409725	0,237736265008644	3788	tags=93%, list=42%, signal=54%	XM_038972349.1/XM_038978775.1/XM_039012026.1/XM_039007134.1/XM_039014599.1/XM_038975778.1/XM_039011876.1/XM_038988969.1/XM_038970888.1/XM_039016486.1/XM_038988820.1/XM_038993042.1/XM_038971373.1/XM_038976867.1/XM_039002645.1/XM_038964533.1/XM_039014080.1/XM_039013804.1/XM_038976347.1/XM_038972260.1/XM_038970640.1/XM_039005242.1/XM_038980492.1/XM_039007265.1/XM_038981230.1/XM_039013346.1
GO:0030855	GO:0030855	epithelial cell differentiation	11	0,537462644412061	1,74754691115826	0,0105866930511662	0,0105866930511662	0,237736265008644	778	tags=64%, list=9%, signal=58%	XM_039009949.1/XM_039018195.1/XM_038990004.1/XM_039004730.1/XM_038989866.1/XM_038974190.1/XM_038970618.1
GO:0006891	GO:0006891	intra-Golgi vesicle-mediated transport	17	0,446500520073542	1,73041705842076	0,0113192360010504	0,0113192360010504	0,238224422900216	3801	tags=94%, list=42%, signal=55%	XM_038986655.1/XM_038987988.1/XM_039011646.1/XM_038968999.1/XM_038992377.1/XM_039007959.1/XM_039000554.1/XM_038965887.1/XM_038995506.1/XM_038980713.1/XM_039010547.1/XM_039002263.1/XM_038993825.1/XM_038964165.1/XM_038963739.1/XM_038996394.1
GO:0051443	GO:0051443	positive regulation of ubiquitin-protein transferase activity	16	0,476479699957842	1,82141826084839	0,0142387105056654	0,0142387105056654	0,26679376640023	3216	tags=88%, list=36%, signal=57%	XM_038961337.1/XM_039000996.1/XM_038973953.1/XM_038970888.1/XM_038977972.1/XM_038963353.1/XM_039003346.1/XM_038988820.1/XM_038964287.1/XM_038996575.1/XM_039001435.1/XM_038991298.1/XM_038981697.1/XM_039013804.1
GO:0000245	GO:0000245	spliceosomal complex assembly	14	0,48472775564409	1,75776583623175	0,0142546638000108	0,0142546638000108	0,26679376640023	4670	tags=100%, list=52%, signal=48%	XM_038973793.1/XM_039011380.1/XM_038966123.1/XM_038972368.1/XM_038986017.1/XM_039004635.1/XM_038966577.1/XM_038967827.1/XM_038966177.1/XM_038962988.1/XM_038963424.1/XM_039014652.1/XM_038998865.1/XM_039011384.1
GO:0006955	GO:0006955	immune response	29	0,361962438697225	1,58421278887321	0,0151709328042961	0,0151709328042961	0,269655786751328	379	tags=34%, list=4%, signal=33%	XM_038998702.1/XM_038996982.1/XM_039000492.1/XM_039006413.1/XM_038994713.1/XM_039006984.1/XM_038976518.1/XM_038987348.1/XM_039015549.1/XM_038982779.1
GO:0008203	GO:0008203	cholesterol metabolic process	20	0,392664506026833	1,65638481140001	0,0203715816482218	0,0203715816482218	0,328603125771169	10	tags=10%, list=0%, signal=10%	XM_038999235.1/XM_038968445.1
GO:0002250	GO:0002250	adaptive immune response	19	0,412944731159793	1,7200066102228	0,0253287932797325	0,0253287932797325	0,358660041716275	308	tags=21%, list=3%, signal=20%	XM_038998702.1/XM_038995563.1/XM_038992467.1/XM_038991173.1
GO:0061077	GO:0061077	chaperone-mediated protein folding	13	0,469972452362782	1,68127400820863	0,033904229724176	0,033904229724176	0,358660041716275	3433	tags=92%, list=38%, signal=57%	XM_038963394.1/XM_039017168.1/XM_039005769.1/XM_039000884.1/XR_005478303.1/XM_038964918.1/XM_039008118.1/XM_038972599.1/XM_039012071.1/XM_038962382.1/XM_039017595.1/XM_038993703.1
GO:0010498	GO:0010498	proteasomal protein catabolic process	29	0,329081961132737	1,44030373231639	0,0344401990338261	0,0344401990338261	0,358660041716275	3381	tags=83%, list=37%, signal=52%	XM_038985331.1/XM_039017146.1/XM_039009791.1/XM_038995559.1/XM_038972387.1/XM_039004809.1/XM_038965154.1/XM_038998630.1/XM_038967775.1/XM_039015916.1/XM_038965114.1/XM_038976691.1/XM_038995711.1/XM_038970028.1/XM_038974872.1/XM_038968310.1/XM_038962893.1/XM_038966066.1/XM_038967145.1/XM_039017232.1/XM_039005181.1/XM_038992363.1/XM_039004267.1/XM_038998741.1
GO:0043248	GO:0043248	proteasome assembly	10	0,486061946902655	1,53217665135003	0,0358967085601258	0,0358967085601258	0,358660041716275	4656	tags=100%, list=51%, signal=49%	XM_038972147.1/XM_038966493.1/XM_038996880.1/XM_038989199.1/XM_038972932.1/XM_039011423.1/XM_038970897.1/XM_039010703.1/XM_038974880.1/XM_038982491.1
GO:0051085	GO:0051085	chaperone cofactor-dependent protein refolding	11	0,449496625732935	1,46152750901402	0,0409167099722569	0,0409167099722569	0,358660041716275	4987	tags=100%, list=55%, signal=45%	XM_038984754.1/XM_039006939.1/XM_038964855.1/XM_038964762.1/XM_038965495.1/XM_038960209.1/XM_039005881.1/XM_038980505.1/XM_038982311.1/XM_038974532.1/XM_038964381.1
GO:0050673	GO:0050673	epithelial cell proliferation	13	0,446122466413183	1,59595334468546	0,0441008206194287	0,0441008206194287	0,358660041716275	209	tags=31%, list=2%, signal=30%	XM_039018195.1/XM_039000123.1/XR_005472863.1/XM_039013167.1
GO:0045333	GO:0045333	cellular respiration	10	0,464301644486993	1,46358328069008	0,0447056171712056	0,0447056171712056	0,358660041716275	1328	tags=70%, list=15%, signal=60%	XM_038975105.1/XM_038976068.1/XM_039012575.1/XM_038979762.1/XM_039013801.1/XM_038981060.1/XM_039017786.1
GO:0001825	GO:0001825	blastocyst formation	12	0,441690639522018	1,49770891765282	0,0460453373189337	0,0460453373189337	0,358660041716275	5058	tags=100%, list=56%, signal=44%	XM_038987398.1/XM_038960642.1/XM_038962775.1/XM_038968259.1/XM_039005865.1/XM_039005868.1/XM_039004361.1/XM_038975954.1/XM_039001392.1/XM_038975957.1/XM_039017713.1/XM_038982490.1
GO:0006626	GO:0006626	protein targeting to mitochondrion	16	0,416174792594724	1,59089330983858	0,0476760586774635	0,0476760586774635	0,358660041716275	3611	tags=94%, list=40%, signal=56%	XM_039011835.1/XM_038993818.1/XM_039002314.1/XM_038961931.1/XM_039015690.1/XM_038993014.1/XM_038994735.1/XR_005474071.1/XM_038999936.1/XM_039007402.1/XM_038974153.1/XM_038961406.1/XM_039016205.1/XM_038979117.1/XM_038971445.1
