# Supplementary material for: Parental thermal environment controls the offspring phenotype in Brook charr (Salvelinus fontinalis): insights from a transcriptomic study
Source: G3 (Bethesda). 2024 Mar 13;14(5):jkae051. doi: 10.1093/g3journal/jkae051 (PMC11075542; doi:10.1093/g3journal/jkae051)
Supplement: jkae051_Supplementary_Data [file jkae051_supplementary_data.zip › Table_S6_G3-2023-404778.xlsx]

## Sheet: Sheet 1
go_id	transcript	log2FoldChange	goterms
GO:0000086	XM_038992847.1	1,58957541455405	G2/M transition of mitotic cell cycle
GO:0000122	XM_038983616.1	0,508822388350749	negative regulation of transcription by RNA polymerase II
GO:0000122	XM_038980583.1	0,81168890791481	negative regulation of transcription by RNA polymerase II
GO:0000122	XM_039004692.1	0,547138077286957	negative regulation of transcription by RNA polymerase II
GO:0000737	XM_039015285.1	1,22587882088321	DNA catabolic process, endonucleolytic
GO:0001501	XM_039010506.1	1,5923380211318	skeletal system development
GO:0001502	XM_039018302.1	0,661450876279253	cartilage condensation
GO:0001666	XM_038992530.1	1,2489766343312	response to hypoxia
GO:0001666	XM_038999038.1	0,896024622998098	response to hypoxia
GO:0001818	XM_039004897.1	-4,75155445088478	negative regulation of cytokine production
GO:0002028	XM_038970730.1	-0,137083027549168	regulation of sodium ion transport
GO:0002088	XM_038963334.1	-2,55043086778313	lens development in camera-type eye
GO:0002088	XM_038996938.1	-2,49420671688728	lens development in camera-type eye
GO:0002088	XM_038964597.1	-3,04396859190418	lens development in camera-type eye
GO:0002088	XM_038992970.1	-6,39388617693733	lens development in camera-type eye
GO:0002088	XM_038971158.1	-2,92486812409599	lens development in camera-type eye
GO:0002088	XM_039014172.1	-4,32211726058606	lens development in camera-type eye
GO:0002088	XM_039011799.1	-2,78964947120298	lens development in camera-type eye
GO:0002088	XM_039006316.1	-6,76166626942795	lens development in camera-type eye
GO:0002548	XM_038986127.1	1,76171991721106	monocyte chemotaxis
GO:0006119	XM_038985577.1	0,992093290088949	oxidative phosphorylation
GO:0006119	XM_038980564.1	1,12049288449437	oxidative phosphorylation
GO:0006879	XM_038970943.1	0,279341642204308	cellular iron ion homeostasis
GO:0006955	XM_038971171.1	1,47166286214854	immune response
GO:0007165	XM_038988471.1	0,819690116015605	signal transduction
GO:0007173	XM_038978949.1	0,605127328899971	epidermal growth factor receptor signaling pathway
GO:0007601	XM_038964598.1	-5,95046326551376	visual perception
GO:0007601	XM_038971279.1	-6,35203232210488	visual perception
GO:0031214	XM_038972838.1	0,987263537028997	biomineral tissue development
GO:0032012	XM_038971268.1	0,564947273976881	regulation of ARF protein signal transduction
GO:0032418	XM_039001594.1	0,197998060933431	lysosome localization
GO:0042692	XM_039017977.1	2,04344825672069	muscle cell differentiation
GO:0048513	XM_039004904.1	0,618996130437403	animal organ development
GO:0048513	XM_038969010.1	0,783358572865748	animal organ development
GO:0070307	XM_038960545.1	-2,14456103982564	lens fiber cell development
